# Supplementary material for: Kea, Nestor notabilis, achieve cooperation in dyads, triads, and tetrads when dominants show restraint
Source: Learn Behav. 2021 Feb 2;49(1):36–53. doi: 10.3758/s13420-021-00462-9 (PMC7979628; doi:10.3758/s13420-021-00462-9)
Supplement: Supplementary file 5 — (XLSX 67 kb) [file 13420_2021_462_MOESM5_ESM.xlsx]

## Sheet: first trials
Type	Date	Trial	Success	nr.birds.present	Jo	Fr	Pa	Ke	Ly	Wy	Pu	An	Dominant.bird	SRP.rank	IndA	IndB	IndC	IndD	IndE	AID	AID.before	AID.during	AID.after	total	AI	AI.before	AI.during	AI.after	total	Subjects.average.RD	Subjects.average.NN.score
Dyadic	2015-03-27	1	1	2	0	0	1	1	0	0	0	0	3	0	2	2					0	0	0	0		0	0	0	0	1	12
Dyadic	2015-03-28	1	1	2	0	0	1	1	0	0	0	0	3	0	2	2					0	0	0	0		0	0	0	0	1	12
Dyadic	2015-03-29	1	1	2	0	1	0	1	0	0	0	0	2	0	2	2					1	1	1	3		1	1	1	3	2	8
Dyadic	2015-03-29	1	1	4	0	0	0	0	1	1	1	1	5	0.707107	2	1	1	0			6	1	2	9		6	1	2	9	1	89
Dyadic	2015-04-04	1	1	5	1	1	1	0	0	1	0	1	1	1.16619	3	0	1	0	0		3	0	1	4		3	0	1	4	2	33
Dyadic	2015-04-05	1	1	3	1	1	1	0	0	0	0	0	1	0.471405	2	1	1				0	0	0	0		0	0	0	0	1	34
Dyadic	2015-04-05	1	1	2	1	0	1	0	0	0	0	0	1	0	2	2					0	0	0	0		1	0	0	1	2	33
Dyadic	2015-04-07	1	1	2	0	1	1	0	0	0	0	0	2	0	2	2					0	0	0	0		0	0	0	0	1	34
Dyadic	2015-04-07	1	1	2	1	0	1	0	0	0	0	0	1	1	3	1					0	2	1	3		0	2	1	3	2	33
Dyadic	2015-04-07	1	1	2	0	1	1	0	0	0	0	0	2	0	2	2					0	0	0	0		0	0	0	0	1	34
Dyadic	2015-04-07	1	1	5	0	0	0	1	1	1	1	1	4	0.979796	2	0	0	2	0		0	0	0	0		0	0	0	0	3	3
Dyadic	2015-04-07	1	1	2	0	0	0	1	0	0	1	0	4	0	2	2					0	0	1	1		0	0	1	1	3	3
Dyadic	2015-04-09	1	1	4	1	1	1	1	0	0	0	0	1	1.22474	3	0	1	0			0	1	1	2		0	1	1	2	2	33
Dyadic	2015-04-09	1	1	3	0	1	1	1	0	0	0	0	2	0.942809	2	2	0				0	0	1	1		0	0	1	1	1	34
Dyadic	2015-04-09	1	1	2	1	0	1	0	0	0	0	0	1	1	3	1					0	1	1	2		0	1	1	2	2	33
Dyadic	2015-04-09	1	1	4	0	0	0	0	1	1	1	1	5	0.707107	2	0	1	1			0	0	0	0		0	1	0	1	2	8
Dyadic	2015-04-11	1	1	4	0	0	0	0	1	1	1	1	5	0.707107	0	1	2	1			0	0	0	0		0	0	0	0	1	15
Dyadic	2015-04-11	1	1	4	1	1	1	1	0	0	0	0	1	1.22474	3	0	1	0			0	1	0	1		0	1	0	1	2	33
Dyadic	2015-04-12	1	1	3	0	1	1	1	0	0	0	0	2	0.942809	2	2	0				0	0	0	0		0	0	0	0	1	34
Dyadic	2015-04-12	1	1	2	0	0	1	1	0	0	0	0	3	0	2	2					0	0	0	0		0	0	0	0	1	12
Dyadic	2015-04-14	1	1	5	0	0	1	0	1	1	1	1	3	0.748331	2	1	0	0	1		1	0	1	2		1	0	1	2	2	33
Dyadic	2015-04-15	1	1	2	0	1	1	0	0	0	0	0	2	0	2	2					1	0	0	1		1	0	0	1	1	34
Dyadic	2015-04-16	1	1	2	0	0	1	1	0	0	0	0	3	0	2	2					0	0	0	0		0	0	0	0	1	12
Dyadic	2015-04-16	1	1	2	0	1	1	0	0	0	0	0	2	0	2	2					0	0	0	0		0	0	0	0	1	34
Dyadic	2015-04-16	1	1	5	1	0	0	0	1	1	1	1	1	0.748331	2	0	0	1	1		0	0	0	0		0	0	0	0	6	13
Dyadic	2015-04-18	1	1	2	0	1	0	1	0	0	0	0	2	2	4	0					0	0	0	0		0	0	0	0	2	8
Dyadic	2015-04-19	1	1	4	0	0	1	0	1	1	1	0	3	1	2	0	0	2			1	0	2	3		1	0	2	3	4	14
Dyadic	2015-05-05	1	1	2	0	1	0	0	0	0	1	0	2	1	3	1					0	0	0	0		0	0	0	0	5	5
Dyadic	2015-05-05	1	1	4	1	0	1	1	0	0	0	1	1	1	2	2	0	0			0	1	1	2		0	1	1	2	2	33
Dyadic	2015-05-06	1	1	2	0	1	0	0	0	0	1	0	2	0	2	2					0	0	0	0		0	0	0	0	5	5
Dyadic	2015-05-06	1	1	2	0	0	1	0	0	0	0	1	3	1	3	1					1	1	0	2		1	1	0	2	5	18
Dyadic	2015-05-06	1	1	3	0	1	0	1	0	1	0	0	2	1.24722	3	0	1				0	0	0	0		0	0	0	0	4	11
Dyadic	2015-05-07	1	1	3	0	0	1	1	0	1	0	0	3	1.24722	3	1	0				0	0	1	1		0	0	1	1	1	12
Dyadic	2015-05-07	1	1	3	0	1	0	0	0	0	1	1	2	1.24722	3	1	0				0	1	0	1		0	1	0	1	5	5
Dyadic	2015-05-07	1	1	2	1	0	0	0	0	0	1	0	1	1	3	1					0	1	0	1		0	1	0	1	6	13
Dyadic	2015-05-07	1	1	2	1	0	1	0	0	0	0	0	1	1	3	1					0	1	0	1		0	1	0	1	2	33
Dyadic	2015-05-08	1	1	2	0	0	1	0	0	0	0	1	3	1	3	1					0	3	1	4		0	3	1	4	5	18
Dyadic	2015-05-08	1	1	2	0	1	0	0	0	0	0	1	2	0	2	2					0	0	0	0		0	0	0	0	6	6
Dyadic	2015-05-09	1	1	2	1	0	0	0	0	0	1	0	1	2	4	0					0	0	0	0		0	0	0	0	6	13
Dyadic	2015-05-09	1	1	3	1	0	0	0	1	0	1	0	1	2	4		0				0	0	0	0		0	0	0	0	6	13
Dyadic	2015-05-10	1	1	4	1	0	0	0	1	1	1	0	1	1.73205	4	0	0	0			0	1	0	1		0	1	0	1	6	13
Dyadic	2015-05-10	1	1	3	0	0	0	0	1	1	1	0	5	1.24722	1	0	3				0	0	0	0		0	0	0	0	2	8
Dyadic	2015-05-10	1	1	2	0	0	0	0	1	1	0	0	5	0	2	2					0	1	1	2		0	1	1	2	1	89
Dyadic	2015-05-10	1	1	2	0	0	0	0	1	0	1	0	5	1	1	3					0	0	0	0		0	1	0	1	2	8
Dyadic	2015-05-10	1	1	2	0	0	0	0	1	0	0	1	5	0	2	2					0	0	0	0		0	0	0	0	3	17
Dyadic	2015-05-10	1	1	2	0	0	0	1	0	0	1	0	4	1	3	1					0	0	0	0		0	0	0	0	3	3
Dyadic	2015-05-11	1	1	2	0	0	0	1	0	0	1	0	4	0	2	2					0	0	0	0		0	0	0	0	3	3
Dyadic	2015-05-11	1	1	4	0	0	1	0	1	1	1	0	3	1.73205	4	0	0	0			0	1	1	2		0	1	1	2	4	14
Dyadic	2015-05-11	1	1	2	0	0	0	0	0	0	1	1	7	0	2	2					1	1	0	2		1	1	0	2	1	10
Dyadic	2015-05-11	1	1	2	0	0	0	0	0	1	0	1	6	0	2	2					0	0	1	1		0	0	1	1	2	10
Dyadic	2015-05-11	1	1	2	0	0	0	1	0	0	0	1	4	0	2	2					0	0	0	0		0	0	0	0	4	3
Dyadic	2015-05-13	1	1	2	1	0	0	0	0	0	0	1	1	1	3	1					0	1	0	1		0	1	0	1	7	18
Dyadic	2015-05-13	1	1	4	0	0	1	0	1	1	1	0	3	1.73205	4	0	0	0			0	0	2	2		0	0	2	2	4	14
Dyadic	2015-05-16	1	1	2	1	0	1	0	0	0	0	0	1	0	2	2					0	1	0	1		0	1	0	1	2	33
Dyadic	2015-03-27	1	0	2	1	1	0	0	0	0	0	0	1								6			6		6			6
Dyadic	2015-03-27	1	0	2	1	1	0	0	0	0	0	0	1								4			4		4			4
Dyadic	2015-03-27	1	0	2	0	0	0	0	0	0	1	1	7								4			4		4			4
Dyadic	2015-03-27	1	0	2	0	0	0	0	0	0	1	1	7								7			7		7			7
Dyadic	2015-03-27	1	0	2	0	0	0	0	1	1	0	0	5								1			1		1			1
Dyadic	2015-03-27	1	0	2	0	0	0	0	1	0	1	0	5								0			0		1			1
Dyadic	2015-03-27	1	0	2	1	1	0	0	0	0	0	0	1								0			0		0			0
Dyadic	2015-03-28	1	0	2	1	1	0	0	0	0	0	0	1								1			1		1			1
Dyadic	2015-03-28	1	0	2	0	0	0	0	1	0	1	0	5								0			0		0			0
Dyadic	2015-03-28	1	0	2	0	0	0	0	0	1	0	1	6								2			2		2			2
Dyadic	2015-03-28	1	0	2	0	0	0	0	0	1	1	0	6								1			1		1			1
Dyadic	2015-03-29	1	0	2	1	0	1	0	0	0	0	0	1								1			1		1			1
Dyadic	2015-03-31	1	0	2	1	0	0	1	0	0	0	0	1								1			1		1			1
Dyadic	2015-03-31	1	0	2	1	0	0	1	0	0	0	0	1								5			5		5			5
Dyadic	2015-03-31	1	0	2	0	1	1	0	0	0	0	0	2								0			0		0			0
Dyadic	2015-03-31	1	0	2	0	1	1	0	0	0	0	0	2								1			1		1			1
Dyadic	2015-03-31	1	0	3	0	0	0	0	1	1	0	1	5								7			7		7			7
Dyadic	2015-03-31	1	0	3	0	0	0	0	1	1	0	1	5								1			1		1			1
Dyadic	2015-03-31	1	0	3	0	0	0	0	1	1	0	1	5								0			0		4			4
Dyadic	2015-04-02	1	0	2	1	1	0	0	0	0	0	0	1								3			3		3			3
Dyadic	2015-04-02	1	0	2	0	0	0	1	0	0	0	1	4								1			1		1			1
Dyadic	2015-04-02	1	0	2	0	0	0	0	1	1	0	0	5								0			0		0			0
Dyadic	2015-04-02	1	0	2	0	0	1	0	0	0	1	0	3								2			2		2			2
Dyadic	2015-04-03	1	0	2	0	0	0	1	0	0	1	0	4								0			0		0			0
Dyadic	2015-04-03	1	0	2	0	0	0	1	0	0	1	0	4								1			1		1			1
Dyadic	2015-04-03	1	0	2	0	0	0	0	0	1	0	1	6								3			3		3			3
Dyadic	2015-04-03	1	0	2	1	0	1	0	0	0	0	0	1								2			2		2			2
Dyadic	2015-04-03	1	0	2	0	1	0	0	1	0	0	0	2								1			1		1			1
Dyadic	2015-04-04	1	0	2	0	0	0	1	1	0	0	0	4								1			1		1			1
Dyadic	2015-04-05	1	0	2	0	0	0	1	0	1	0	0	4								0			0		0			0
Dyadic	2015-04-05	1	0	2	0	0	0	0	1	0	0	1	5								0			0		0			0
Dyadic	2015-04-05	1	0	2	0	0	0	0	1	0	0	1	5								6			6		6			6
Dyadic	2015-04-06	1	0	5	0	0	0	1	1	1	1	1	4								0			0		2			2
Dyadic	2015-04-06	1	0	5	0	0	0	1	1	1	1	1	4								1			1		1			1
Dyadic	2015-04-06	1	0	5	0	0	0	1	1	1	1	1	4								0			0		1			1
Dyadic	2015-04-06	1	0	5	0	0	0	1	1	1	1	1	4								0			0		0			0
Dyadic	2015-04-06	1	0	5	0	0	0	1	1	1	1	1	4								2			2		2			2
Dyadic	2015-04-06	1	0	5	0	0	0	1	1	1	1	1	4								0			0		1			1
Dyadic	2015-04-06	1	0	5	0	0	0	1	1	1	1	1	4								1			1		1			1
Dyadic	2015-04-06	1	0	5	0	0	0	1	1	1	1	1	4								0			0		0			0
Dyadic	2015-04-06	1	0	5	0	0	0	1	1	1	1	1	4								0			0		0			0
Dyadic	2015-04-06	1	0	5	0	0	0	1	1	1	1	1	4								0			0		0			0
Dyadic	2015-04-06	1	0	4	0	0	0	0	1	1	1	1	5								0			0		0			0
Dyadic	2015-04-06	1	0	4	0	0	0	0	1	1	1	1	5								0			0		1			1
Dyadic	2015-04-06	1	0	4	0	0	0	0	1	1	1	1	5								1			1		1			1
Dyadic	2015-04-06	1	0	4	0	0	0	0	1	1	1	1	5								0			0		0			0
Dyadic	2015-04-06	1	0	4	0	0	0	0	1	1	1	1	5								0			0		0			0
Dyadic	2015-04-06	1	0	4	0	0	0	0	1	1	1	1	5								0			0		0			0
Dyadic	2015-04-06	1	0	4	0	0	0	0	1	1	1	1	5								0			0		0			0
Dyadic	2015-04-06	1	0	2	1	0	1	0	0	0	0	0	1								1			1		1			1
Dyadic	2015-04-06	1	0	3	1	1	1	0	0	0	0	0	1								1			1		1			1
Dyadic	2015-04-06	1	0	3	1	1	1	0	0	0	0	0	1								0			0		0			0
Dyadic	2015-04-06	1	0	3	1	1	1	0	0	0	0	0	1								0			0		0			0
Dyadic	2015-04-07	1	0	3	1	1	1	0	0	0	0	0	1								4			4		4			4
Dyadic	2015-04-07	1	0	3	1	1	1	0	0	0	0	0	1								4			4		4			4
Dyadic	2015-04-07	1	0	3	1	1	1	0	0	0	0	0	1								0			0		0			0
Dyadic	2015-04-09	1	0	2	0	1	0	1	0	0	0	0	2								0			0		0			0
Dyadic	2015-04-09	1	0	2	0	1	0	1	0	0	0	0	2								0			0		0			0
Dyadic	2015-04-11	1	0	2	0	0	0	0	1	1	0	0	5								2			2		2			2
Dyadic	2015-04-11	1	0	2	1	0	1	0	0	0	0	0	1								0			0		0			0
Dyadic	2015-04-12	1	0	2	0	1	0	1	0	0	0	0	2								0			0		0			0
Dyadic	2015-04-12	1	0	4	1	0	0	0	1	0	1	1	1								4			4		4			4
Dyadic	2015-04-12	1	0	4	1	0	0	0	1	0	1	1	1								1			1		1			1
Dyadic	2015-04-12	1	0	4	1	0	0	0	1	0	1	1	1								1			1		1			1
Dyadic	2015-04-12	1	0	4	1	0	0	0	1	0	1	1	1								0			0		2			2
Dyadic	2015-04-12	1	0	4	1	0	0	0	1	0	1	1	1								0			0		0			0
Dyadic	2015-04-12	1	0	4	1	0	0	0	1	0	1	1	1								0			0		0			0
Dyadic	2015-04-12	1	0	2	0	0	0	0	1	0	1	0	5								0			0		2			2
Dyadic	2015-04-15	1	0	2	1	0	0	0	0	1	0	0	1								0			0		0			0
Dyadic	2015-04-15	1	0	2	0	0	0	0	0	1	1	0	6								2			2		2			2
Dyadic	2015-04-15	1	0	2	0	0	0	0	0	0	1	1	7								0			0		0			0
Dyadic	2015-04-15	1	0	2	0	0	0	0	1	0	0	1	5								1			1		1			1
Dyadic	2015-04-15	1	0	2	1	0	0	0	1	0	0	0	1								0			0		0			0
Dyadic	2015-04-15	1	0	2	0	0	1	0	1	0	0	0	3								1			1		1			1
Dyadic	2015-04-16	1	0	2	0	1	0	1	0	0	0	0	2								0			0		0			0
Dyadic	2015-04-18	1	0	2	1	0	0	0	0	0	1	0	1								0			0		0			0
Dyadic	2015-04-18	1	0	3	1	0	0	0	1	0	1	0	1								0			0		0			0
Dyadic	2015-04-18	1	0	3	1	0	0	0	1	0	1	0	1								0			0		0			0
Dyadic	2015-04-18	1	0	3	1	0	0	0	1	0	1	0	1								0			0		0			0
Dyadic	2015-04-18	1	0	4	1	0	0	0	1	1	1	0	1								1			1		1			1
Dyadic	2015-04-18	1	0	4	1	0	0	0	1	1	1	0	1								0			0		0			0
Dyadic	2015-04-18	1	0	4	1	0	0	0	1	1	1	0	1								0			0		1			1
Dyadic	2015-04-18	1	0	4	1	0	0	0	1	1	1	0	1								0			0		2			2
Dyadic	2015-04-18	1	0	4	1	0	0	0	1	1	1	0	1								0			0		3			3
Dyadic	2015-04-18	1	0	4	1	0	0	0	1	1	1	0	1								0			0		4			4
Dyadic	2015-04-18	1	0	5	1	0	0	0	1	1	1	1	1								0			0		1			1
Dyadic	2015-04-18	1	0	5	1	0	0	0	1	1	1	1	1								1			1		1			1
Dyadic	2015-04-18	1	0	5	1	0	0	0	1	1	1	1	1								0			0		1			1
Dyadic	2015-04-18	1	0	5	1	0	0	0	1	1	1	1	1								0			0		2			2
Dyadic	2015-04-18	1	0	5	1	0	0	0	1	1	1	1	1								0			0		3			3
Dyadic	2015-04-18	1	0	5	1	0	0	0	1	1	1	1	1								0			0		4			4
Dyadic	2015-04-18	1	0	5	1	0	0	0	1	1	1	1	1								0			0		5			5
Dyadic	2015-04-18	1	0	5	1	0	0	0	1	1	1	1	1								0			0		6			6
Dyadic	2015-04-18	1	0	5	1	0	0	0	1	1	1	1	1								0			0		7			7
Dyadic	2015-04-18	1	0	5	1	0	0	0	1	1	1	1	1								0			0		8			8
Dyadic	2015-04-18	1	0	2	1	0	0	1	0	0	0	0	1								0			0		0			0
Dyadic	2015-04-18	1	0	2	1	1	0	0	0	0	0	0	1								2			2		2			2
Dyadic	2015-04-19	1	0	2	1	0	0	1	0	0	0	0	1								0			0		0			0
Dyadic	2015-04-19	1	0	2	1	1	0	0	0	0	0	0	1								3			3		3			3
Dyadic	2015-04-19	1	0	3	0	0	1	0	1	1	0	0	3								0			0		1			1
Dyadic	2015-04-19	1	0	3	0	0	1	0	1	1	0	0	3								1			1		1			1
Dyadic	2015-04-19	1	0	3	0	0	1	0	1	1	0	0	3								1			1		1			1
Dyadic	2015-04-19	1	0	2	0	0	1	0	0	1	0	0	3								0			0		0			0
Dyadic	2015-05-05	1	0	2	1	0	0	0	0	0	0	1	1								0			0		0			0
Dyadic	2015-05-06	1	0	3	1	0	0	1	1	0	0	0	1								0			0		0			0
Dyadic	2015-05-06	1	0	3	1	0	0	1	1	0	0	0	1								0			0		0			0
Dyadic	2015-05-06	1	0	3	1	0	0	1	1	0	0	0	1								0			0		0			0
Dyadic	2015-05-06	1	0	3	0	0	1	1	1	0	0	0	3								1			1		1			1
Dyadic	2015-05-06	1	0	3	0	0	1	1	1	0	0	0	3								0			0		0			0
Dyadic	2015-05-06	1	0	3	0	0	1	1	1	0	0	0	3								0			0		0			0
Dyadic	2015-05-07	1	0	3	0	1	0	1	1	0	0	0	2								0			0		0			0
Dyadic	2015-05-07	1	0	3	0	1	0	1	1	0	0	0	2								0			0		0			0
Dyadic	2015-05-07	1	0	3	0	1	0	1	1	0	0	0	2								0			0		0			0
Dyadic	2015-05-07	1	0	2	0	1	0	0	0	1	0	0	2								0			0		0			0
Dyadic	2015-05-07	1	0	2	0	0	1	0	0	0	0	1	3								0			0		0			0
Dyadic	2015-05-08	1	0	2	1	0	0	0	0	0	1	0	1								0			0		0			0
Dyadic	2015-05-08	1	0	2	1	0	0	0	0	1	0	0	1								0			0		0			0
Dyadic	2015-05-08	1	0	3	1	0	0	0	0	1	1	0	1								0			0		0			0
Dyadic	2015-05-08	1	0	3	1	0	0	0	0	1	1	0	1								0			0		0			0
Dyadic	2015-05-08	1	0	3	1	0	0	0	0	1	1	0	1								0			0		0			0
Dyadic	2015-05-09	1	0	2	0	0	0	0	1	0	1	0	5								0			0		0			0
Dyadic	2015-05-09	1	0	2	1	0	0	0	0	0	0	1	1								0			0		0			0
Dyadic	2015-05-09	1	0	2	1	1	0	0	0	0	0	0	1								1			1		1			1
Dyadic	2015-05-09	1	0	2	0	0	1	0	1	0	0	0	3								0			0		0			0
Dyadic	2015-05-10	1	0	2	1	1	0	0	0	0	0	0	1								0			0		0			0
Dyadic	2015-05-10	1	0	2	0	0	0	1	0	0	0	1	4								0			0		0			0
Dyadic	2015-05-11	1	0	2	0	0	1	0	1	0	0	0	3								0			0		0			0
Dyadic	2015-05-13	1	0	2	0	0	1	0	1	1	0	0	3								0			0		0			0
Dyadic	2015-05-13	1	0	2	0	0	1	0	1	1	0	0	3								0			0		0			0
Dyadic	2015-05-13	1	0	2	0	0	1	0	1	1	0	0	3								0			0		0			0
Dyadic	2015-05-13	1	0	2	0	0	0	0	1	1	0	0	5								0			0		0			0
Dyadic	2015-05-13	1	0	2	0	0	0	0	0	1	1	0	6								1			1		1			1
Dyadic	2015-05-13	1	0	2	0	0	0	0	0	1	1	0	6								2			2		2			2
Dyadic	2015-05-13	1	0	2	0	0	0	0	1	1	0	0	5								0			0		0			0
Dyadic	2015-05-13	1	0	2	0	0	0	0	1	0	1	0	5								0			0		0			0
Dyadic	2015-05-13	1	0	2	0	0	0	1	1	0	0	0	4								0			0		0			0
Dyadic	2015-05-13	1	0	2	0	0	0	1	0	1	0	0	4								0			0		0			0
Dyadic	2015-05-16	1	0	2	1	1	0	0	0	0	0	0	1								0			0		0			0
Triadic	2015-04-21	1	1	4	1	1	1	1	0	0	0	0	1	0.866025	2	2	2	0			23	0	0	23		26	0	0	26	54.6667	1.33333
Triadic	2015-04-22	1	1	3	1	1	1	0	0	0	0	0	1	0.816497	3	1	2				3	1	0	4		3	1	0	4	54.6667	1.33333
Triadic	2015-04-23	1	1	4	0	0	0	0	1	1	1	1	5	0.5	2	1	2	1			0	1	0	1		0	1	4	5	37.3333	1.33333
Triadic	2015-04-26	1	1	4	1	1	1	1	0	0	0	0	1	1.5	3	3	0	0			8	1	3	12		9	1	3	13	54.6667	1.33333
Triadic	2015-04-26	1	1	3	1	1	1	0	0	0	0	0	1	1.63299	4	2	0				2	0	0	2		2	0	0	2	54.6667	1.33333
Triadic	2015-04-27	1	1	3	0	0	0	0	1	1	1	0	5	0	2	2	2				0	0	2	2		0	0	2	2	37.3333	1.33333
Triadic	2015-04-28	1	1	3	0	0	1	1	0	1	0	0	3	0.816497	2	3	1				5	0	0	5		5	0	0	5	13.3333	2
Triadic	2015-04-29	1	1	3	0	0	0	0	1	1	1	0	5	0	2	2	2				0	0	0	0		0	3	2	5	37.3333	1.33333
Triadic	2015-05-02	1	1	3	0	0	0	0	1	0	1	1	5	0	2	2	2				0	0	0	0		2	2	3	7	11.6667	2
Triadic	2015-05-02	1	1	3	1	1	0	0	0	0	0	1	1	0	2	2	2				0	0	0	0		0	0	0	0	40.3333	4.66667
Triadic	2015-05-03	1	1	3	1	1	0	0	0	0	0	1	1	0	2	2	2				1	1	0	2		1	1	0	2	40.3333	4.66667
Triadic	2015-05-03	1	1	3	0	1	1	0	0	0	1	0	2	0.816497	3	2	1				5	2	1	8		5	2	1	8	17.6667	3.33333
Triadic	2015-05-15	1	1	3	0	0	1	1	0	0	1	0	3	0.816497	3	2	1				6	0	0	6		6	0	0	6	9.66667	2.66667
Triadic	2015-05-15	1	1	5	1	0	0	0	1	1	1	1	1	1.46969	4	0	0	1	1		1	0	0	1		3	0	2	5	13.6667	4.66667
Triadic	2015-05-16	1	1	3	1	0	1	0	0	0	0	1	1	0.816497	3	2	1				2	1	0	3		3	1	2	6	23	4.66667
Triadic	2015-05-18	1	1	4	0	1	0	0	1	0	1	1	2	0.866025	0	2	2	2			0	0	9	9		0	0	11	11	11.6667	2
Triadic	2015-05-18	1	1	3	1	0	1	0	0	0	0	1	1	0.816497	3	2	1				0	4	2	6		0	4	2	6	23	4.66667
Triadic	2015-05-21	1	1	3	0	0	1	0	1	0	0	1	3	0.816497	3	2	1				2	4	1	7		2	4	1	7	17	3.33333
Triadic	2015-05-21	1	1	4	0	1	0	0	1	1	1	0	2	0.866025	2	2	0	2			0	0	0	0		0	1	2	3	7.66667	3.33333
Triadic	2015-05-22	1	1	4	1	0	1	0	1	1	0	0	1	0.866025	3	1	1	1			2	1	2	5		2	1	2	5	37.3333	3.33333
Triadic	2015-05-22	1	1	4	1	0	0	1	0	0	1	1	1	0.866025	2	0	2	2			0	1	0	1		0	1	0	1	13.6667	4.66667
Triadic	2015-06-05	1	1	3	0	0	1	0	1	0	0	1	3	0.816497	3	1	2				4	1	0	5		4	1	0	5	18.3333	2.66667
Triadic	2015-06-06	1	1	3	0	1	1	0	1	0	0	0	2	0	2	2	2				3	0	2	5		3	0	2	5	25.6667	2
Triadic	2015-06-07	1	1	3	0	0	1	0	0	0	1	1	3	0	2	2	2				3	0	0	3		3	0	0	3	14	3.33333
Triadic	2015-04-22	1	0	5	0	0	0	1	1	1	1	1	4								2			2		2			2
Triadic	2015-04-22	1	0	3	0	1	1	1	0	0	0	0	2								11			11		11			11
Triadic	2015-04-22	1	0	3	0	1	1	1	0	0	0	0	2								5			5		5			5
Triadic	2015-04-23	1	0	3	1	0	1	1	0	0	0	0	1								4			4		4			4
Triadic	2015-04-23	1	0	3	1	0	1	1	0	0	0	0	1								7			7		7			7
Triadic	2015-04-23	1	0	3	1	0	1	1	0	0	0	0	1								1			1		1			1
Triadic	2015-04-23	1	0	5	1	0	0	0	1	1	1	1	1								1			1		1			1
Triadic	2015-04-23	1	0	5	1	0	0	0	1	1	1	1	1								1			1		1			1
Triadic	2015-04-23	1	0	5	1	0	0	0	1	1	1	1	1								1			1		1			1
Triadic	2015-04-23	1	0	5	1	0	0	0	1	1	1	1	1								0			0		2			2
Triadic	2015-04-25	1	0	3	0	0	0	0	1	1	1	0	5								0			0		1			1
Triadic	2015-04-25	1	0	3	0	0	0	0	1	1	1	0	5								1			1		1			1
Triadic	2015-04-25	1	0	3	1	0	1	1	0	0	0	0	1								2			2		2			2
Triadic	2015-04-25	1	0	3	1	0	1	1	0	0	0	0	1								1			1		1			1
Triadic	2015-04-26	1	0	3	1	1	1	0	0	0	0	0	1								5			5		5			5
Triadic	2015-04-26	1	0	3	0	0	0	0	1	1	1	0	5								1			1		1			1
Triadic	2015-04-27	1	0	3	1	1	0	1	0	0	0	0	1								0			0		0			0
Triadic	2015-04-27	1	0	3	0	0	1	0	1	0	1	0	3								2			2		2			2
Triadic	2015-04-27	1	0	3	0	0	1	0	1	0	1	0	3								1			1		1			1
Triadic	2015-04-28	1	0	3	0	0	0	0	1	1	0	1	5								2			2		2			2
Triadic	2015-04-28	1	0	3	0	0	0	0	1	1	0	1	5								1			1		1			1
Triadic	2015-04-28	1	0	3	0	0	1	0	1	1	0	0	3								1			1		1			1
Triadic	2015-04-28	1	0	3	1	1	0	0	0	0	1	0	1								0			0		0			0
Triadic	2015-04-28	1	0	3	0	0	0	1	1	0	1	0	4								0			0		0			0
Triadic	2015-04-29	1	0	3	0	0	1	1	0	1	0	0	3								1			1		1			1
Triadic	2015-04-29	1	0	3	0	0	1	1	0	1	0	0	3								1			1		1			1
Triadic	2015-04-29	1	0	3	0	0	1	1	0	1	0	0	3								2			2		2			2
Triadic	2015-04-29	1	0	3	1	0	1	0	0	0	1	0	1								3			3		3			3
Triadic	2015-04-29	1	0	3	1	0	1	0	0	0	1	0	1								1			1		1			1
Triadic	2015-04-29	1	0	3	1	0	1	0	0	0	1	0	1								1			1		1			1
Triadic	2015-05-02	1	0	3	0	0	1	1	0	1	0	0	3								0			0		0			0
Triadic	2015-05-02	1	0	5	0	0	1	1	1	1	1	0	3								1			1		1			1
Triadic	2015-05-02	1	0	5	0	0	1	1	1	1	1	0	3								2			2		2			2
Triadic	2015-05-02	1	0	5	0	0	1	1	1	1	1	0	3								0			0		1			1
Triadic	2015-05-02	1	0	5	0	0	1	1	1	1	1	0	3								2			2		2			2
Triadic	2015-05-02	1	0	5	0	0	1	1	1	1	1	0	3								1			1		1			1
Triadic	2015-05-03	1	0	3	0	0	0	0	1	0	1	1	5								0			0		7			7
Triadic	2015-05-03	1	0	3	0	0	0	0	1	0	1	1	5								0			0		5			5
Triadic	2015-05-03	1	0	3	0	0	0	0	1	0	1	1	5								0			0		1			1
Triadic	2015-05-03	1	0	3	0	0	0	0	1	0	1	1	5								0			0		1			1
Triadic	2015-05-03	1	0	3	0	0	1	1	0	1	0	0	3								1			1		1			1
Triadic	2015-05-03	1	0	3	0	0	1	1	0	1	0	0	3								1			1		1			1
Triadic	2015-05-03	1	0	3	0	0	0	1	1	1	0	0	4								0			0		1			1
Triadic	2015-05-15	1	0	3	0	0	1	1	0	1	0	0	3								0			0		0			0
Triadic	2015-05-15	1	0	3	0	0	1	1	0	0	0	1	3								0			0		1			1
Triadic	2015-05-15	1	0	3	0	1	1	1	0	0	0	0	2								1			1		1			1
Triadic	2015-05-15	1	0	3	0	1	1	1	0	0	0	0	2								1			1		1			1
Triadic	2015-05-18	1	0	3	0	1	1	0	0	0	1	0	2								1			1		1			1
Triadic	2015-05-18	1	0	3	0	1	1	0	0	0	1	0	2								1			1		1			1
Triadic	2015-05-18	1	0	3	0	1	1	0	0	0	1	0	2								1			1		1			1
Triadic	2015-05-18	1	0	3	0	1	1	0	0	0	1	0	2								1			1		1			1
Triadic	2015-05-18	1	0	3	0	0	0	1	0	1	0	1	4								0			0		0			0
Triadic	2015-05-21	1	0	3	0	1	0	0	1	0	1	0	2								0			0		0			0
Triadic	2015-05-21	1	0	4	1	0	0	1	1	1	0	0	1								1			1		1			1
Triadic	2015-05-22	1	0	4	1	1	0	0	1	1	0	0	1								0			0		0			0
Triadic	2015-06-05	1	0	3	0	1	0	1	0	0	1	0	2								0			0		1			1
Triadic	2015-06-05	1	0	3	0	1	0	1	0	1	0	0	2								1			1		1			1
Triadic	2015-06-06	1	0	3	0	1	0	1	1	0	0	0	2								0			0		0			0
Triadic	2015-06-06	1	0	3	0	1	0	0	0	0	1	1	2								6			6		6			6
Triadic	2015-06-06	1	0	3	0	1	0	0	0	0	1	1	2								2			2		2			2
Triadic	2015-06-06	1	0	3	0	1	0	0	0	0	1	1	2								1			1		1			1
Triadic	2015-06-06	1	0	3	0	1	0	0	0	0	1	1	2								1			1		1			1
Triadic	2015-06-07	1	0	3	0	1	0	0	0	1	0	1	2								3			3		3			3
Triadic	2015-06-07	1	0	3	0	1	0	0	0	1	0	1	2								1			1		1			1
Triadic	2015-06-07	1	0	3	0	1	1	0	0	1	0	0	2								1			1		1			1
Tetradic	2015-08-18	1	1	4	1	1	0	0	1	0	1	0	1	0.707107	2	2	1	3			0	2	0	2		0	2	0	2	3.5	23.5
Tetradic	2015-08-18	1	1	4	0	0	1	1	0	1	0	1	3	0.707107	3	2	1	2			0	3	0	3		0	3	0	3	2.83333	11.8333
Tetradic	2015-08-18	1	1	4	0	0	1	1	1	0	0	1	3	0.707107	3	2	2	1			0	1	0	1		0	1	0	1	2.66667	14.1667
Tetradic	2015-08-19	1	1	4	0	0	1	1	0	0	1	1	3	1	3	3	1	1			5	2	0	7		5	2	1	8	3	10
Tetradic	2015-08-20	1	1	4	1	1	0	0	1	0	0	1	1	0.707107	2	3	1	2			2	0	0	2		2	0	0	2	4	26
Tetradic	2015-08-24	1	1	4	1	0	0	1	1	0	0	1	1	0.707107	2	1	2	3			1	2	0	3		3	2	0	5	3.66667	13.8333
Tetradic	2015-08-24	1	1	4	0	1	1	0	1	0	1	0	2	0.707107	3	2	2	1			1	0	0	1		1	0	0	1	2.83333	17.3333
Tetradic	2015-08-26	1	1	4	1	0	0	1	0	0	1	1	1	0.707107	3	2	1	2			0	1	0	1		0	1	0	1	4	13.6667
Tetradic	2015-08-26	1	1	4	0	1	1	1	1	0	0	0	2	0	2	2	2	2			0	1	0	1		0	1	0	1	1.66667	16.5
Tetradic	2015-08-27	1	1	4	1	0	0	1	1	1	0	0	1	0.707107	3	2	1	2			2	1	0	3		3	1	0	4	2.66667	25.6667
Tetradic	2015-08-28	1	1	4	0	0	0	1	1	0	1	1	4	0.707107	2	2	1	3			1	0	0	1		5	1	2	8	2.33333	7.16667
Tetradic	2015-08-31	1	1	4	0	0	1	0	1	0	1	1	3	1.58114	4	1	0	3			2	3	0	5		4	3	1	8	2.83333	16.6667
Tetradic	2015-08-31	1	1	4	1	1	1	1	0	0	0	0	1	0	2	2	2	2			1	1	0	2		2	1	0	3	1.66667	36.5
Tetradic	2015-08-31	1	1	4	0	1	1	1	1	0	0	0	2	0.707107	3	2	2	1			1	1	0	2		1	1	0	2	1.66667	16.5
Tetradic	2015-09-01	1	1	4	1	1	0	1	0	0	0	1	1	0.707107	2	3	2	1			1	1	0	2		1	1	0	2	3.83333	27.8333
Tetradic	2015-09-03	1	1	4	0	1	0	1	1	1	0	0	2	0.707107	3	2	2	1			2	1	0	3		3	1	3	7	2.16667	20.8333
Tetradic	2015-09-03	1	1	4	0	1	0	0	1	0	1	1	2	1.41421	2	0	2	4			11	1	0	12		14	1	0	15	3.33333	9.33333
Tetradic	2015-09-03	1	1	4	1	1	0	1	0	0	1	0	1	1.41421	4	2	2	0			1	1	0	2		1	1	0	2	3.33333	26.8333
Tetradic	2015-09-04	1	1	4	0	1	0	1	0	1	0	1	2	0	2	2	2	2			0	3	0	3		0	3	0	3	3.33333	7.16667
Tetradic	2015-09-04	1	1	4	0	1	0	0	1	1	0	1	2	1.22474	3	0	2	3			0	2	0	2		0	2	0	2	3.16667	23.8333
Tetradic	2015-09-04	1	1	4	1	1	1	0	0	0	1	0	1	0	2	2	2	2			0	1	0	1		1	1	0	2	3.16667	32.6667
Tetradic	2015-09-08	1	1	4	0	0	0	1	1	1	0	1	4	0.707107	3	1	2	2			0	1	0	1		2	1	1	4	2.16667	21
Tetradic	2015-09-08	1	1	4	0	0	1	0	1	1	0	1	3	0.707107	3	1	2	2			0	3	0	3		2	3	0	5	2.66667	31.6667
Tetradic	2015-09-08	1	1	4	1	1	1	0	0	1	0	0	1	1.41421	4	2	0	2			0	1	0	1		0	1	1	2	2.66667	35.5
Tetradic	2015-09-09	1	1	4	0	1	1	1	0	0	1	0	2	0	2	2	2	2			1	1	0	2		2	1	0	3	2.66667	12.6667
Tetradic	2015-09-09	1	1	4	1	0	0	0	1	1	0	1	1	1.58114	4	1	3	0			0	3	0	3		0	3	0	3	3.66667	26.1667
Tetradic	2015-09-09	1	1	4	1	1	0	0	0	1	0	1	1	1.41421	4	2	2	0			2	1	0	3		5	1	0	6	4.16667	26.1667
Tetradic	2015-09-10	1	1	4	1	0	1	1	0	0	0	1	1	0	2	2	2	2			1	1	0	2		2	2	1	5	3.66667	19.8333
Tetradic	2015-09-10	1	1	4	0	1	1	1	0	0	0	1	2	0.707107	2	3	1	2			0	1	0	1		0	1	0	1	3.16667	13.5
Tetradic	2015-09-10	1	1	4	1	1	0	0	1	1	0	0	1	0	0	0	0	0			0	0	0	0		1	0	0	1	3	38.3333
Tetradic	2015-09-11	1	1	4	0	1	0	1	1	0	0	1	2	0	2	2	2	2			0	1	0	1		0	1	1	2	3.16667	7.66667
Tetradic	2015-09-14	1	1	4	0	1	1	1	0	1	0	0	2	0.707107	3	1	2	2			0	1	0	1		1	1	0	2	2.16667	15.5
Tetradic	2015-09-15	1	1	4	1	1	0	1	0	0	0	1	1	0.707107	2	1	3	2			0	3	0	3		1	4	0	5	3.83333	27.8333
Tetradic	2015-09-15	1	1	4	0	0	1	0	1	1	1	0	3	1.41421	2	4	2	0			0	1	0	1		0	2	1	3	2.16667	30.3333
Tetradic	2015-09-16	1	1	4	1	0	1	1	0	0	1	0	1	1.22474	3	2	3	0			1	0	0	1		1	1	0	2	3.16667	18.3333
Tetradic	2015-09-16	1	1	4	0	1	1	0	1	0	0	1	2	0.707107	2	3	1	2			0	0	0	0		0	1	0	1	3.33333	19.6667
Tetradic	2015-09-17	1	1	4	0	0	1	0	1	0	1	1	3	0	2	2	2	2			1	2	0	3		3	2	2	7	2.83333	16.6667
Tetradic	2015-09-17	1	1	4	0	1	1	0	0	1	0	1	2	0	2	2	2	2			0	1	0	1		2	2	0	4	3.5	17
Tetradic	2015-09-18	1	1	4	1	1	0	0	1	1	0	0	1	0.707107	3	2	2	1			1	2	0	3		2	2	0	4	3	38.3333
Tetradic	2015-09-18	1	1	4	0	0	0	1	0	1	1	1	4	0.707107	1	2	3	2			0	0	0	0		0	0	1	1	2.16667	7.66667
Tetradic	2015-09-18	1	1	4	0	1	0	0	1	1	0	1	2	0	2	2	2	2			0	1	0	1		0	2	0	2	3.16667	23.8333
Tetradic	2015-09-21	1	1	4	1	0	1	0	1	1	0	0	1	0.707107	3	2	1	2			1	1	0	2		3	2	0	5	2.83333	33.5
Tetradic	2015-09-21	1	1	4	0	0	1	1	0	1	1	0	3	0	2	2	2	2			5	2	0	7		5	2	0	7	2.33333	12
Tetradic	2015-09-21	1	1	4	1	1	0	0	0	0	1	1	1	0	2	2	2	2			1	0	0	1		2	0	0	2	4.33333	24.8333
Tetradic	2015-09-21	1	1	4	0	1	0	0	0	1	1	1	2	0	2	2	2	2			3	2	0	5		3	2	0	5	3.16667	9.5
Tetradic	2015-09-22	1	1	4	0	1	1	0	0	0	1	1	2	0	2	2	2	2			0	2	0	2		1	2	1	4	3.66667	14.5
Tetradic	2015-09-22	1	1	4	1	0	0	1	1	0	1	0	1	0	2	2	2	2			0	1	0	1		0	1	0	1	3.16667	11.5
Tetradic	2015-09-28	1	1	4	1	0	1	1	1	0	0	0	1	1.41421	4	2	2	0			0	2	0	2		1	3	1	5	2.16667	20.5
Tetradic	2015-09-28	1	1	4	1	0	0	0	1	0	1	1	1	0	2	2	2	2			0	2	0	2		6	2	0	8	3.83333	12.3333
Tetradic	2015-09-28	1	1	4	1	1	1	0	0	0	1	0	1	0.707107	3	2	2	1			2	1	0	3		3	1	0	4	3.16667	32.6667
Tetradic	2015-09-30	1	1	4	1	0	1	0	0	1	0	1	1	0.707107	2	1	2	3			0	1	0	1		1	2	2	5	4	19.5
Tetradic	2015-09-30	1	1	4	1	0	1	0	0	1	0	1	1	1.41421	4	2	2	0			0	2	0	2		1	2	0	3	4	19.5
Tetradic	2015-09-30	1	1	4	1	1	1	0	0	0	0	1	1	1.41421	0	2	2	4			0	0	0	0		1	0	0	1	3.66667	34.3333
Tetradic	2015-09-30	1	1	4	1	0	0	0	1	0	1	1	1	0.707107	3	2	1	2			0	1	0	1		2	1	0	3	3.33333	9.33333
Tetradic	2015-09-30	1	1	4	0	0	0	1	1	0	1	1	4	1.22474	3	3	2	0			1	3	0	4		7	4	0	11	2.33333	7.16667
Tetradic	2015-08-18	1	0	4	1	1	0	0	0	1	1	0	1								0			0		1			1
Tetradic	2015-08-19	1	0	4	0	0	1	1	1	0	1	0	3								6			6		6			6
Tetradic	2015-08-27	1	0	4	1	0	0	1	1	1	0	0	1								2			0		3			3
Tetradic	2015-08-28	1	0	4	0	0	1	0	1	0	1	1	3								2			2		5			5
Tetradic	2015-09-01	1	0	4	0	1	0	1	0	0	1	1	2								1			1		4			4
Tetradic	2015-09-03	1	0	4	0	1	0	1	1	0	1	0	2								5			5		5			5
Tetradic	2015-09-04	1	0	4	0	1	0	1	0	1	1	0	2								4			4		6			6
Tetradic	2015-09-09	1	0	4	0	0	0	1	1	1	1	0	4								0			0		8			8
Tetradic	2015-09-09	1	0	4	0	0	1	1	1	1	0	0	3								0			0		2			2
Tetradic	2015-09-10	1	0	4	1	1	0	0	1	1	0	0	1								0			0		0			0
Tetradic	2015-09-11	1	0	4	0	1	1	0	0	1	1	0	2								3			3		3			3
Tetradic	2015-09-15	1	0	4	0	1	1	0	1	1	0	0	2								4			4		4			4
Tetradic	2015-09-15	1	0	4	1	1	1	0	1	0	0	0	1								0			0		0			0
Tetradic	2015-09-15	1	0	4	1	1	0	1	1	0	0	0	1								0			0		1			1
Tetradic	2015-09-15	1	0	4	0	1	0	0	1	1	1	0	2								0			0		0			0
Tetradic	2015-09-17	1	0	4	1	0	1	0	1	0	1	0	1								0			0		1			1
Tetradic	2015-09-18	1	0	4	0	0	0	1	1	1	1	0	4								2			2		5			5
Tetradic	2015-09-18	1	0	4	1	0	0	1	0	1	0	1	1								0			0		3			3
Tetradic	2015-09-21	1	0	4	1	0	0	1	0	1	1	0	1								0			0		3			3
Tetradic	2015-09-22	1	0	4	1	0	0	0	1	1	1	0	1								0			0		1			1
Tetradic	2015-09-28	1	0	4	1	0	1	1	0	1	0	0	1								5			5		6			6
Tetradic	2015-09-28	1	0	4	0	0	1	0	0	1	1	1	3								1			1		5			5
Tetradic	2015-09-30	1	0	4	1	0	0	0	0	1	1	1	1								0			0		4			4

## Sheet: session by session new
distinct.session.ID.number	Type	Date	nr.successful.trials	nr.birds.present	Jo	Fr	Pa	Ke	Ly	Wy	Pu	An	Dominant.bird	SRP.rank_avg	IndA	IndB	IndC	IndD	IndE	AID_avg	AID.before	AID.during	AID.after	total	AI_avg	AI.before	AI.during	AI.after	total	Subjects.average.RD_avg	Subjects.average.NN.score
1	Tetradic	2015-08-18	14	4	1	1	0	0	1	0	1	0	1	0.777411	2	2.14286	1.57143	1.71429			0.214286	1.35714	0	1.57143		1	2.28571	0.142857	3.42857	3.5	23.5
2	Tetradic	2015-08-18	15	4	0	0	1	1	0	1	0	1	3	0.466824	2.33333	1.73333	1.33333	2.06667			0.333333	1.93333	0	2.26667		0.8	1.93333	0.866667	3.6	2.83333	11.8333
3	Tetradic	2015-08-18	22	4	0	0	1	1	1	0	0	1	3	0.192847	2	1.95455	1.86364	2.18182			0.0454545	1.59091	0	1.63636		0.181818	1.59091	0.363636	2.13636	2.66667	14.1667
4	Tetradic	2015-08-19	25	4	0	0	1	1	0	0	1	1	3	0.159814	2.12	2.12	1.8	1.96			0.44	1.24	0	1.68		0.52	1.24	0.76	2.52	3	10
5	Tetradic	2015-08-20	6	4	1	1	0	0	1	0	0	1	1	0.761802	2.5	2.33333	1.16667	2			0.333333	1.16667	0	1.5		0.833333	1.33333	0	2.16667	4	26
6	Tetradic	2015-08-24	21	4	1	0	0	1	1	0	0	1	1	0.909162	2.57143	2.71429	1.66667	1.04762			0.047619	1.28571	0	1.33333		0.190476	1.28571	0	1.47619	3.66667	13.8333
7	Tetradic	2015-08-24	14	4	0	1	1	0	1	0	1	0	2	0.67752	2.85714	2.14286	1.28571	1.71429			0.642857	1.92857	0	2.57143		0.857143	1.92857	0.0714286	2.85714	2.83333	17.3333
8	Tetradic	2015-08-26	41	4	1	0	0	1	0	0	1	1	1	0.768135	2.65854	1.73171	1.65854	1.95122			0.146341	1.19512	0	1.34146		0.292683	1.21951	0.365854	1.87805	4	13.6667
9	Tetradic	2015-08-26	25	4	0	1	1	1	1	0	0	0	2	0.628215	2.64	2.36	1.6	1.4			0.48	1.76	0	2.24		0.68	1.92	0.2	2.8	1.66667	16.5
10	Tetradic	2015-08-27	4	4	1	0	0	1	1	1	0	0	1	0.353553	2.25	2	1.5	2.25			2	1	0	3		2.75	1.25	0.25	4.25	2.66667	25.6667
11	Tetradic	2015-08-28	5	4	0	0	0	1	1	0	1	1	4	0.424264	2	1.6	2	2.4			0.4	0	0	0.4		1.6	0.2	1.2	3	2.33333	7.16667
12	Tetradic	2015-08-31	2	4	0	0	1	0	1	0	1	1	3	1.29057	3.5	1	0.5	3			1	3	0	4		2.5	3	1	6.5	2.83333	16.6667
13	Tetradic	2015-08-31	11	4	1	1	1	1	0	0	0	0	1	0.415528	2	2.09091	2.09091	1.81818			0.636364	0.909091	0	1.54545		2.81818	1.54545	0	4.36364	1.66667	36.5
14	Tetradic	2015-08-31	8	4	0	1	1	1	1	0	0	0	2	0.683423	2.875	1.375	2	1.75			0.5	1.25	0	1.75		0.625	1.25	0.25	2.125	1.66667	16.5
15	Tetradic	2015-09-01	1	4	1	1	0	1	0	0	0	1	1	0.707107	2	3	2	1			1	1	0	2		1	1	0	2	3.83333	27.8333
16	Tetradic	2015-09-03	9	4	0	1	0	1	1	1	0	0	2	0.628539	2.88889	2	1.33333	1.77778			0.222222	2.11111	0	2.33333		1.11111	2.11111	0.888889	4.11111	2.16667	20.8333
17	Tetradic	2015-09-03	8	4	0	1	0	0	1	0	1	1	2	0.795495	2.125	0.875	2	3			1.375	2.25	0	3.625		1.875	2.25	0.625	4.75	3.33333	9.33333
18	Tetradic	2015-09-03	3	4	1	1	0	1	0	0	1	0	1	1.11536	3.66667	2	1.66667	0.666667			0.333333	1	0	1.33333		0.666667	1.66667	0	2.33333	3.33333	26.8333
19	Tetradic	2015-09-04	15	4	0	1	0	1	0	1	0	1	2	0.208088	2.13333	1.8	1.86667	2.2			0	2.06667	0	2.06667		0.8	2.06667	0.133333	3	3.33333	7.16667
20	Tetradic	2015-09-04	1	4	0	1	0	0	1	1	0	1	2	1.22474	3	0	2	3			0	2	0	2		0	2	0	2	3.16667	23.8333
21	Tetradic	2015-09-04	9	4	1	1	1	0	0	0	1	0	1	0.0785674	2	2	2.11111	1.88889			0.333333	0.444444	0	0.777778		0.888889	1.44444	0	2.33333	3.16667	32.6667
22	Tetradic	2015-09-08	24	4	0	0	0	1	1	1	0	1	4	0.34472	2.08333	2	1.91667	2			0.333333	0.541667	0	0.875		1	1	0.291667	2.29167	2.16667	21
23	Tetradic	2015-09-08	21	4	0	0	1	0	1	1	0	1	3	0.159336	2.14286	1.90476	1.90476	2.04762			0	2.14286	0	2.14286		0.666667	2.2381	0.142857	3.04762	2.66667	31.6667
24	Tetradic	2015-09-08	27	4	1	1	1	0	0	1	0	0	1	0.809983	2.96296	2.07407	1.66667	1.2963			0.222222	1.81481	0	2.03704		0.444444	2.11111	0.185185	2.74074	2.66667	35.5
25	Tetradic	2015-09-09	24	4	0	1	1	1	0	0	1	0	2	0.0294628	2	2.04167	1.95833	2			0.333333	1	0	1.33333		0.666667	1.16667	0.0416667	1.875	2.66667	12.6667
26	Tetradic	2015-09-09	29	4	1	0	0	0	1	1	0	1	1	1.18361	3.41379	1.13793	2.48276	0.965517			0	2.86207	0	2.86207		0.344828	2.89655	0.0689655	3.31034	3.66667	26.1667
27	Tetradic	2015-09-09	14	4	1	1	0	0	0	1	0	1	1	0.85863	3.21429	2	2	0.785714			0.142857	1.42857	0	1.57143		0.857143	0.285714	0.142857	1.28571	4.16667	26.1667
28	Tetradic	2015-09-10	16	4	1	0	1	1	0	0	0	1	1	0.253323	1.9375	2.25	2	1.8125			0.1875	0.75	0	0.9375		0.375	1.4375	0.0625	1.875	3.66667	19.8333
29	Tetradic	2015-09-10	30	4	0	1	1	1	0	0	0	1	2	0.188562	1.96667	2	1.9	2.13333			0.0333333	1.16667	0	1.2		0.2	1.86667	0.0666667	2.13333	3.16667	13.5
30	Tetradic	2015-09-10	14	4	1	1	0	0	1	1	0	0	1	0.729862	2.07143	1.42857	1.35714	1.35714			0.285714	0.857143	0.0714286	1.21429		0.5	0.571429	0.0714286	1.14286	3	38.3333
31	Tetradic	2015-09-11	17	4	0	1	0	1	1	0	0	1	2	0.476844	2.23529	2.41176	1.29412	2.05882			0.176471	1.70588	0	1.88235		0.588235	2.23529	0.294118	3.11765	3.16667	7.66667
32	Tetradic	2015-09-14	17	4	0	1	1	1	0	1	0	0	2	0.706054	2.52941	1.64706	2.58824	1.23529			0.411765	2.05882	0	2.47059		0.764706	3.29412	0.117647	4.17647	2.16667	15.5
33	Tetradic	2015-09-15	36	4	1	1	0	1	0	0	0	1	1	0.596961	2.30556	1.72222	2.25	1.5			0	1.33333	0	1.33333		0.222222	2.11111	0.0277778	2.36111	3.83333	27.8333
34	Tetradic	2015-09-15	13	4	0	0	1	0	1	1	1	0	3	0.543928	2.53846	2.07692	1.69231	1.69231			0.307692	2.38462	0	2.69231		0.692308	2.53846	0.230769	3.46154	2.16667	30.3333
35	Tetradic	2015-09-16	34	4	1	0	1	1	0	0	1	0	1	0.389575	2.47059	1.91176	1.94118	1.67647			0.205882	1.26471	0	1.47059		0.323529	2.02941	0.147059	2.5	3.16667	18.3333
36	Tetradic	2015-09-16	20	4	0	1	1	0	1	0	0	1	2	0.176777	2.15	2.1	1.8	1.95			0.1	1.7	0	1.8		0.3	2.4	0.25	2.95	3.33333	19.6667
37	Tetradic	2015-09-17	12	4	0	0	1	0	1	0	1	1	3	0.117851	2.08333	2.08333	2	1.83333			0.0833333	2.41667	0	2.5		0.833333	2.5	0.583333	3.91667	2.83333	16.6667
38	Tetradic	2015-09-17	18	4	0	1	1	0	0	1	0	1	2	0	2	2	2	2			0	1.33333	0	1.33333		0.166667	1.88889	0.0555556	2.11111	3.5	17
39	Tetradic	2015-09-18	18	4	1	1	0	0	1	1	0	0	1	0.480678	2.61111	2.11111	1.61111	1.66667			0.111111	1.11111	0	1.22222		0.222222	2.05556	0.277778	2.55556	3	38.3333
40	Tetradic	2015-09-18	17	4	0	0	0	1	0	1	1	1	4	0.083189	2	2	2.05882	1.94118			0.0588235	0.470588	0	0.529412		0.176471	0.529412	0.117647	0.823529	2.16667	7.66667
41	Tetradic	2015-09-18	23	4	0	1	0	0	1	1	0	1	2	0.122975	2	2.17391	1.91304	1.91304			0.0434783	1.21739	0	1.26087		0.26087	1.95652	0.0434783	2.26087	3.16667	23.8333
42	Tetradic	2015-09-21	7	4	1	0	1	0	1	1	0	0	1	0.505076	2.71429	2	1.28571	2			0.428571	1	0	1.42857		1.14286	2	0	3.14286	2.83333	33.5
43	Tetradic	2015-09-21	30	4	0	0	1	1	0	1	1	0	3	0.117851	2.13333	2.03333	1.9	1.93333			0.166667	2.26667	0	2.43333		0.6	2.26667	0.4	3.26667	2.33333	12
44	Tetradic	2015-09-21	4	4	1	1	0	0	0	0	1	1	1	0.53033	1.25	2.5	2	2.25			0.25	0.25	0	0.5		0.75	1	0.25	2	4.33333	24.8333
45	Tetradic	2015-09-21	15	4	0	1	0	0	0	1	1	1	2	0	2	2	2	2			0.2	1.86667	0	2.06667		0.2	2	0.133333	2.33333	3.16667	9.5
46	Tetradic	2015-09-22	20	4	0	1	1	0	0	0	1	1	2	0.0707107	2.05	1.9	2.05	2			0.05	1.5	0	1.55		0.3	1.75	0.05	2.1	3.66667	14.5
47	Tetradic	2015-09-22	16	4	1	0	0	1	1	0	1	0	1	0.651071	1.9375	2.8125	1.25	2			0.1875	0.4375	0	0.625		0.3125	1.125	0.1875	1.625	3.16667	11.5
48	Tetradic	2015-09-22	15	4	1	0	1	0	0	1	1	0	1	0.235702	1.93333	2.26667	1.86667	1.93333			0.133333	0.666667	0	0.8		0.466667	1.46667	0.4	2.33333	3.5	18.8333
49	Tetradic	2015-09-28	6	4	1	0	1	1	1	0	0	0	1	1.10948	3.5	2.16667	1.83333	0.5			0	1.5	0	1.5		0.166667	2.16667	1	3.33333	2.16667	20.5
50	Tetradic	2015-09-28	6	4	1	0	0	0	1	0	1	1	1	0.471405	2.5	1.83333	1.5	2.16667			0	1.66667	0	1.66667		1.16667	1.66667	0.166667	3	3.83333	12.3333
51	Tetradic	2015-09-28	16	4	1	1	1	0	0	0	1	0	1	0.574524	2.625	1.875	1.5	1.5			0.3125	1.375	0	1.6875		0.6875	0.25	0	0.9375	3.16667	32.6667
52	Tetradic	2015-09-30	15	4	1	0	1	0	0	1	0	1	1	1.13723	2.93333	1.93333	2.26667	0.866667			0	2.73333	0	2.73333		0.4	3.26667	0.266667	3.93333	4	19.5
53	Tetradic	2015-09-30	15	4	1	0	1	0	0	0	1	1	1	0.883037	2.8	1.93333	2.2	1.06667			0	2.6	0	2.6		0.2	2.73333	0.133333	3.06667	4.16667	17.6667
54	Tetradic	2015-09-30	16	4	1	1	1	0	0	0	0	1	1	0.618718	1.6875	2	1.5625	2.75			0.0625	1	0	1.0625		0.5	1.75	0.25	2.5	3.66667	34.3333
55	Tetradic	2015-09-30	11	4	1	0	0	0	1	0	1	1	1	0.865505	2.54545	2	2.27273	1.18182			0.363636	2.18182	0	2.54545		0.727273	0.0909091	0	0.818182	3.33333	9.33333
56	Tetradic	2015-09-30	31	4	0	0	0	1	1	0	1	1	4	0.728279	2.87097	1.90323	2.06452	1.16129			0.0322581	1.19355	0	1.22581		0.419355	0.290323	0.0967742	0.806452	2.33333	7.16667
57	Tetradic	2015-08-18	1	4	1	1	0	0	0	1	1	0	1								0			0		1			1
58	Tetradic	2015-08-19	1	4	0	0	1	1	1	0	1	0	3								6			6		6			6
59	Tetradic	2015-08-27	1	4	1	0	0	1	1	1	0	0	1								2			0		3			3
60	Tetradic	2015-08-28	1	4	0	0	1	0	1	0	1	1	3								2			2		5			5
61	Tetradic	2015-09-01	1	4	0	1	0	1	0	0	1	1	2								1			1		4			4
62	Tetradic	2015-09-03	1	4	0	1	0	1	1	0	1	0	2								5			5		5			5
63	Tetradic	2015-09-04	1	4	0	1	0	1	0	1	1	0	2								4			4		6			6
64	Tetradic	2015-09-09	1	4	0	0	0	1	1	1	1	0	4								0			0		8			8
65	Tetradic	2015-09-09	1	4	0	0	1	1	1	1	0	0	3								0			0		2			2
66	Tetradic	2015-09-10	1	4	1	1	0	0	1	1	0	0	1								0			0		0			0
67	Tetradic	2015-09-11	1	4	0	1	1	0	0	1	1	0	2								3			3		3			3
68	Tetradic	2015-09-15	1	4	0	1	1	0	1	1	0	0	2								4			4		4			4
69	Tetradic	2015-09-15	1	4	1	1	1	0	1	0	0	0	1								0			0		0			0
70	Tetradic	2015-09-15	1	4	1	1	0	1	1	0	0	0	1								0			0		1			1
71	Tetradic	2015-09-15	1	4	0	1	0	0	1	1	1	0	2								0			0		0			0
72	Tetradic	2015-09-17	1	4	1	0	1	0	1	0	1	0	1								0			0		1			1
73	Tetradic	2015-09-18	1	4	0	0	0	1	1	1	1	0	4								2			2		5			5
74	Tetradic	2015-09-18	1	4	1	0	0	1	0	1	0	1	1								0			0		3			3
75	Tetradic	2015-09-21	1	4	1	0	0	1	0	1	1	0	1								0			0		3			3
76	Tetradic	2015-09-22	1	4	1	0	0	0	1	1	1	0	1								0			0		1			1
77	Tetradic	2015-09-28	1	4	1	0	1	1	0	1	0	0	1								5			5		6			6
78	Tetradic	2015-09-28	1	4	0	0	1	0	0	1	1	1	3								1			1		5			5
79	Tetradic	2015-09-30	1	4	1	0	0	0	0	1	1	1	1								0			0		4			4

## Sheet: legend
distinct trial ID number	running number on each sheet to keep track of order changes (not representative of any data)
Type	Dyadic (2 chains), Triadic (3 chains), Tetradic (four chains)
Date	Date of sessions
Trial	Trial number within session
Success	0=no coordination, 1=coordination led to subjects getting rewards
#successful trials	Only session by session: number of successful trials in session
# birds present	in dyadic and triadic this differs from the number of birds needed to solve task (number of chains available), in tetradic =4
Jo	John, present (1) or absent (0)
Fr	Frowin, present (1) or absent (0)
Pa	Paul, present (1) or absent (0)
Ke	Kermit, present (1) or absent (0)
Ly	Lily, present (1) or absent (0)
Wy	Willy, present (1) or absent (0)
Pu	Papu, present (1) or absent (0)
An	Anu, present (1) or absent (0)
Dominant bird	Highest ranking bird in session: 1-Jo, 2-Fr, 3-Pa, 4-Ke, 5-Ly, 6-Wy, 7-Pu, 8-An
SRP rank	Sharing of the Rewards by Participants, here I used the Standard Deviation of the following columns as a measure of unequal division
IndA	Rewards eaten by highest ranking participant
IndB	Rewards eaten by 2nd highest ranking participant
IndC	Rewards eaten by 3rd highest ranking participant
IndD	Rewards eaten by 4th highest ranking participant
IndE	Rewards eaten by 5th highest ranking participant
AID	Dominance behaviour by highest ranking participant
before	Dominance behaviour by highest ranking participant after the experimenter has set up the apparatus, but before the rewards are accessible (task solved)
during	Dominance behaviour by highest ranking participant during reward division
after	Dominance behaviour by highest ranking participant after reward division, but before experimenter has set up the apparatus for next trial
total	Dominance behaviour by highest ranking participant in trial (before+during+after)
AI	Dominance behaviour by all participants
before	Dominance behaviour by all participants after the experimenter has set up the apparatus, but before the rewards are accessible (task solved)
during	Dominance behaviour by all participants during reward division
after	Dominance behaviour by all participants after reward division, but before experimenter has set up the apparatus for next trial
total	Dominance behaviour by all participant in trial (before+during+after)
Subjects average RD	Rank distance for all subject dyads averaged
Subjects average NN score	Affiliation (nearest neighbour) score for all subject dyads averaged
