# Supplementary material for: Kea, Nestor notabilis, achieve cooperation in dyads, triads, and tetrads when dominants show restraint
Source: Learn Behav. 2021 Feb 2;49(1):36–53. doi: 10.3758/s13420-021-00462-9 (PMC7979628; doi:10.3758/s13420-021-00462-9)
Supplement: Supplementary file 6 — (XLSX 201 kb) [file 13420_2021_462_MOESM6_ESM.xlsx]

## Sheet: IRR rewards tetradic
number	Date	Trial	success	# birds present	Jo	Fr	Pa	Ke	Ly	Wy	Pu	An	R1:IndA	R1:IndB	R1:IndC	R1:IndD	R2:IndA	R2:IndB	R2:IndC	R2:IndD	CompA R1-R2	CompB R1-R2	CompC R1-R2	CompD R1-R2
1	2015-08-18	1	1	4	1	1	0	0	1	0	1	0	2	2	1	3	2	2	1	3	1	1	1	1
2	2015-08-18	2	1	4	1	1	0	0	1	0	1	0	0	0	0	0	0	0	0	0	1	1	1	1
3	2015-08-18	3	1	4	1	1	0	0	1	0	1	0	3	1	1	3	3	1	1	3	1	1	1	1
4	2015-08-18	4	1	4	1	1	0	0	1	0	1	0	2	3	2	1	2	3	2	1	1	1	1	1
5	2015-08-18	5	1	4	1	1	0	0	1	0	1	0	2	2	2	2	2	2	2	2	1	1	1	1
6	2015-08-18	6	1	4	1	1	0	0	1	0	1	0	3	2	2	1	3	2	2	1	1	1	1	1
7	2015-08-18	7	1	4	1	1	0	0	1	0	1	0	2	2	2	2	2	2	2	2	1	1	1	1
8	2015-08-18	8	1	4	1	1	0	0	1	0	1	0	0	3	2	3	0	3	2	3	1	1	1	1
9	2015-08-18	9	1	4	1	1	0	0	1	0	1	0	2	2	1	3	2	2	1	3	1	1	1	1
10	2015-08-18	10	1	4	1	1	0	0	1	0	1	0	4	2	0	2	4	2	0	2	1	1	1	1
11	2015-08-18	11	1	4	1	1	0	0	1	0	1	0	2	3	3	0	2	3	3	0	1	1	1	1
12	2015-08-18	12	1	4	1	1	0	0	1	0	1	0	2	3	1	2	2	3	1	2	1	1	1	1
13	2015-08-18	13	1	4	1	1	0	0	1	0	1	0	3	2	2	1	3	2	2	1	1	1	1	1
14	2015-08-18	14	1	4	1	1	0	0	1	0	1	0	1	3	3	1	1	3	3	1	1	1	1	1
15	2015-08-18	1	1	4	0	0	1	1	0	1	0	1	3	2	1	2	3	2	1	2	1	1	1	1
16	2015-08-18	2	1	4	0	0	1	1	0	1	0	1	2	2	2	2	2	2	2	2	1	1	1	1
17	2015-08-18	3	1	4	0	0	1	1	0	1	0	1	0	0	0	0	0	0	0	0	1	1	1	1
18	2015-08-18	4	1	4	0	0	1	1	0	1	0	1	2	2	2	2	2	2	2	2	1	1	1	1
19	2015-08-18	5	1	4	0	0	1	1	0	1	0	1	2	3	1	2	2	3	1	2	1	1	1	1
20	2015-08-18	6	1	4	0	0	1	1	0	1	0	1	2	2	2	2	2	2	2	2	1	1	1	1
21	2015-08-18	7	1	4	0	0	1	1	0	1	0	1	2	2	2	2	2	2	2	2	1	1	1	1
22	2015-08-18	8	1	4	0	0	1	1	0	1	0	1	2	2	2	2	2	2	2	2	1	1	1	1
23	2015-08-18	9	1	4	0	0	1	1	0	1	0	1	3	1	1	3	3	1	1	3	1	1	1	1
24	2015-08-18	10	1	4	0	0	1	1	0	1	0	1	3	2	1	2	3	2	1	2	1	1	1	1
25	2015-08-18	11	1	4	0	0	1	1	0	1	0	1	3	1	1	3	3	1	1	3	1	1	1	1
26	2015-08-18	12	1	4	0	0	1	1	0	1	0	1	3	1	1	3	3	1	1	3	1	1	1	1
27	2015-08-18	13	1	4	0	0	1	1	0	1	0	1	3	2	1	2	3	2	1	2	1	1	1	1
28	2015-08-18	14	1	4	0	0	1	1	0	1	0	1	2	2	2	2	2	2	2	2	1	1	1	1
29	2015-08-18	15	1	4	0	0	1	1	0	1	0	1	3	2	1	2	3	2	1	2	1	1	1	1
30	2015-08-18	1	1	4	0	0	1	1	1	0	0	1	3	2	2	1	3	2	2	1	1	1	1	1
31	2015-08-18	2	1	4	0	0	1	1	1	0	0	1	2	2	2	2	3	2	1	2	0	1	0	1
32	2015-08-18	3	1	4	0	0	1	1	1	0	0	1	2	2	2	2	2	2	2	2	1	1	1	1
33	2015-08-18	4	1	4	0	0	1	1	1	0	0	1	2	2	2	2	1	2	2	3	0	1	1	0
34	2015-08-18	5	1	4	0	0	1	1	1	0	0	1	2	1	2	3	2	1	2	3	1	1	1	1
35	2015-08-18	6	1	4	0	0	1	1	1	0	0	1	2	2	2	2	2	2	2	2	1	1	1	1
36	2015-08-18	7	1	4	0	0	1	1	1	0	0	1	2	2	2	2	2	2	2	2	1	1	1	1
37	2015-08-18	8	1	4	0	0	1	1	1	0	0	1	2	2	2	2	2	2	2	2	1	1	1	1
38	2015-08-18	9	1	4	0	0	1	1	1	0	0	1	2	2	1	3	2	2	1	3	1	1	1	1
39	2015-08-18	10	1	4	0	0	1	1	1	0	0	1	2	2	2	2	1	2	2	3	0	1	1	0
40	2015-08-18	11	1	4	0	0	1	1	1	0	0	1	2	2	2	2	2	2	2	2	1	1	1	1
41	2015-08-18	12	1	4	0	0	1	1	1	0	0	1	2	2	2	2	2	2	2	2	1	1	1	1
42	2015-08-18	13	1	4	0	0	1	1	1	0	0	1	2	2	2	2	3	2	1	2	0	1	0	1
43	2015-08-18	14	1	4	0	0	1	1	1	0	0	1	2	2	2	2	2	2	2	2	1	1	1	1
44	2015-08-18	15	1	4	0	0	1	1	1	0	0	1	2	2	2	2	2	2	2	2	1	1	1	1
45	2015-08-18	16	1	4	0	0	1	1	1	0	0	1	2	2	2	2	2	2	2	2	1	1	1	1
46	2015-08-18	17	1	4	0	0	1	1	1	0	0	1	1	2	2	3	1	2	2	3	1	1	1	1
47	2015-08-18	18	1	4	0	0	1	1	1	0	0	1	2	2	2	2	2	2	2	2	1	1	1	1
48	2015-08-18	19	1	4	0	0	1	1	1	0	0	1	2	2	1	3	2	2	1	3	1	1	1	1
49	2015-08-18	20	1	4	0	0	1	1	1	0	0	1	2	2	2	2	2	2	2	2	1	1	1	1
50	2015-08-18	21	1	4	0	0	1	1	1	0	0	1	2	2	2	2	2	2	2	2	1	1	1	1
51	2015-08-18	22	1	4	0	0	1	1	1	0	0	1	2	2	2	2	2	2	2	2	1	1	1	1
52	2015-08-19	1	1	4	0	0	1	1	0	0	1	1	3	3	1	1	3	1	1	3	1	0	1	0
53	2015-08-19	2	1	4	0	0	1	1	0	0	1	1	2	2	2	2	2	2	2	2	1	1	1	1
54	2015-08-19	3	1	4	0	0	1	1	0	0	1	1	2	2	2	2	2	2	2	2	1	1	1	1
55	2015-08-19	4	1	4	0	0	1	1	0	0	1	1	2	2	2	2	2	2	2	2	1	1	1	1
56	2015-08-19	5	1	4	0	0	1	1	0	0	1	1	2	2	2	2	2	2	2	2	1	1	1	1
57	2015-08-19	6	1	4	0	0	1	1	0	0	1	1	0	0	0	0	2	2	0	4	0	0	1	0
58	2015-08-19	7	1	4	0	0	1	1	0	0	1	1	2	2	2	2	2	2	2	2	1	1	1	1
59	2015-08-19	8	1	4	0	0	1	1	0	0	1	1	2	2	2	2	2	2	2	2	1	1	1	1
60	2015-08-19	9	1	4	0	0	1	1	0	0	1	1	2	2	2	2	2	2	2	2	1	1	1	1
61	2015-08-19	10	1	4	0	0	1	1	0	0	1	1	2	2	2	2	2	2	2	2	1	1	1	1
62	2015-08-19	11	1	4	0	0	1	1	0	0	1	1	2	2	2	2	2	2	2	2	1	1	1	1
63	2015-08-19	12	1	4	0	0	1	1	0	0	1	1	2	2	2	2	2	2	2	2	1	1	1	1
64	2015-08-19	13	1	4	0	0	1	1	0	0	1	1	2	2	2	2	2	2	2	2	1	1	1	1
65	2015-08-19	14	1	4	0	0	1	1	0	0	1	1	2	2	2	2	2	2	2	2	1	1	1	1
66	2015-08-19	15	1	4	0	0	1	1	0	0	1	1	2	2	1	3	3	1	1	3	0	0	1	1
67	2015-08-19	16	1	4	0	0	1	1	0	0	1	1	2	2	2	2	2	2	2	2	1	1	1	1
68	2015-08-19	17	1	4	0	0	1	1	0	0	1	1	2	2	2	2	2	2	2	2	1	1	1	1
69	2015-08-19	18	1	4	0	0	1	1	0	0	1	1	2	2	2	2	2	2	2	2	1	1	1	1
70	2015-08-19	19	1	4	0	0	1	1	0	0	1	1	2	2	2	2	2	2	2	2	1	1	1	1
71	2015-08-19	20	1	4	0	0	1	1	0	0	1	1	2	2	2	2	2	2	2	2	1	1	1	1
72	2015-08-19	21	1	4	0	0	1	1	0	0	1	1	2	2	2	2	2	3	1	2	1	0	0	1
73	2015-08-19	22	1	4	0	0	1	1	0	0	1	1	2	2	2	2	2	2	2	2	1	1	1	1
74	2015-08-19	23	1	4	0	0	1	1	0	0	1	1	2	2	2	2	2	2	2	2	1	1	1	1
75	2015-08-19	24	1	4	0	0	1	1	0	0	1	1	3	2	1	2	3	2	1	2	1	1	1	1
76	2015-08-19	25	1	4	0	0	1	1	0	0	1	1	2	2	2	2	2	2	2	2	1	1	1	1
77	2015-08-20	1	1	4	1	1	0	0	1	0	0	1	2	3	1	2	2	3	1	2	1	1	1	1
78	2015-08-20	2	1	4	1	1	0	0	1	0	0	1	2	2	2	2	2	2	2	2	1	1	1	1
79	2015-08-20	3	1	4	1	1	0	0	1	0	0	1	3	2	2	1	3	2	2	1	1	1	1	1
80	2015-08-20	4	1	4	1	1	0	0	1	0	0	1	3	2	0	3	3	2	0	3	1	1	1	1
81	2015-08-20	5	1	4	1	1	0	0	1	0	0	1	2	3	2	1	2	3	2	1	1	1	1	1
82	2015-08-20	6	1	4	1	1	0	0	1	0	0	1	3	2	0	3	3	2	0	3	1	1	1	1
83	2015-08-24	1	1	4	1	0	0	1	1	0	0	1	2	1	2	3	2	1	2	3	1	1	1	1
84	2015-08-24	2	1	4	1	0	0	1	1	0	0	1	4	3	1	0	4	3	1	0	1	1	1	1
85	2015-08-24	3	1	4	1	0	0	1	1	0	0	1	2	2	1	3	2	2	1	3	1	1	1	1
86	2015-08-24	4	1	4	1	0	0	1	1	0	0	1	2	4	2	0	2	4	2	0	1	1	1	1
87	2015-08-24	5	1	4	1	0	0	1	1	0	0	1	3	2	2	1	3	2	2	1	1	1	1	1
88	2015-08-24	6	1	4	1	0	0	1	1	0	0	1	2	2	3	1	2	2	3	1	1	1	1	1
89	2015-08-24	7	1	4	1	0	0	1	1	0	0	1	3	3	2	0	3	3	2	0	1	1	1	1
90	2015-08-24	8	1	4	1	0	0	1	1	0	0	1	2	3	2	1	2	3	2	1	1	1	1	1
91	2015-08-24	9	1	4	1	0	0	1	1	0	0	1	3	3	1	1	3	3	1	1	1	1	1	1
92	2015-08-24	10	1	4	1	0	0	1	1	0	0	1	2	3	2	1	2	3	2	1	1	1	1	1
93	2015-08-24	11	1	4	1	0	0	1	1	0	0	1	4	3	0	1	4	3	0	1	1	1	1	1
94	2015-08-24	12	1	4	1	0	0	1	1	0	0	1	2	3	2	1	2	3	2	1	1	1	1	1
95	2015-08-24	13	1	4	1	0	0	1	1	0	0	1	3	3	1	1	3	3	1	1	1	1	1	1
96	2015-08-24	14	1	4	1	0	0	1	1	0	0	1	2	3	2	1	2	3	2	1	1	1	1	1
97	2015-08-24	15	1	4	1	0	0	1	1	0	0	1	2	3	2	1	2	3	2	1	1	1	1	1
98	2015-08-24	16	1	4	1	0	0	1	1	0	0	1	4	3	1	0	4	3	1	0	1	1	1	1
99	2015-08-24	17	1	4	1	0	0	1	1	0	0	1	3	3	2	0	3	3	2	0	1	1	1	1
100	2015-08-24	18	1	4	1	0	0	1	1	0	0	1	2	3	2	1	2	3	2	1	1	1	1	1
101	2015-08-24	19	1	4	1	0	0	1	1	0	0	1	3	2	2	1	3	2	2	1	1	1	1	1
102	2015-08-24	20	1	4	1	0	0	1	1	0	0	1	2	2	2	2	2	2	2	2	1	1	1	1
103	2015-08-24	21	1	4	1	0	0	1	1	0	0	1	2	3	1	2	2	3	1	2	1	1	1	1
104	2015-08-24	1	1	4	0	1	1	0	1	0	1	0	3	2	2	1	3	2	2	1	1	1	1	1
105	2015-08-24	2	1	4	0	1	1	0	1	0	1	0	2	2	2	2	2	2	2	2	1	1	1	1
106	2015-08-24	3	1	4	0	1	1	0	1	0	1	0	3	2	2	1	3	2	2	1	1	1	1	1
107	2015-08-24	4	1	4	0	1	1	0	1	0	1	0	2	2	2	2	2	2	2	2	1	1	1	1
108	2015-08-24	5	1	4	0	1	1	0	1	0	1	0	2	3	1	2	2	3	1	2	1	1	1	1
109	2015-08-24	6	1	4	0	1	1	0	1	0	1	0	3	2	1	2	3	2	1	2	1	1	1	1
110	2015-08-24	7	1	4	0	1	1	0	1	0	1	0	3	2	1	2	3	2	1	2	1	1	1	1
111	2015-08-24	8	1	4	0	1	1	0	1	0	1	0	4	2	0	2	4	2	0	2	1	1	1	1
112	2015-08-24	9	1	4	0	1	1	0	1	0	1	0	3	2	1	2	3	2	1	2	1	1	1	1
113	2015-08-24	10	1	4	0	1	1	0	1	0	1	0	4	2	0	2	4	2	0	2	1	1	1	1
114	2015-08-24	11	1	4	0	1	1	0	1	0	1	0	3	2	1	2	3	2	1	2	1	1	1	1
115	2015-08-24	12	1	4	0	1	1	0	1	0	1	0	3	3	1	1	3	3	1	1	1	1	1	1
116	2015-08-24	13	1	4	0	1	1	0	1	0	1	0	3	2	2	1	3	2	2	1	1	1	1	1
117	2015-08-24	14	1	4	0	1	1	0	1	0	1	0	2	2	2	2	2	2	2	2	1	1	1	1
118	2015-08-26	1	1	4	1	0	0	1	0	0	1	1	3	2	1	2	3	2	1	2	1	1	1	1
119	2015-08-26	2	1	4	1	0	0	1	0	0	1	1	3	2	2	1	3	2	2	1	1	1	1	1
120	2015-08-26	3	1	4	1	0	0	1	0	0	1	1	3	2	2	1	3	2	2	1	1	1	1	1
121	2015-08-26	4	1	4	1	0	0	1	0	0	1	1	3	2	2	1	3	2	2	1	1	1	1	1
122	2015-08-26	5	1	4	1	0	0	1	0	0	1	1	3	2	2	1	3	2	2	1	1	1	1	1
123	2015-08-26	6	1	4	1	0	0	1	0	0	1	1	3	2	2	1	3	2	2	1	1	1	1	1
124	2015-08-26	7	1	4	1	0	0	1	0	0	1	1	3	2	2	1	3	2	2	1	1	1	1	1
125	2015-08-26	8	1	4	1	0	0	1	0	0	1	1	2	2	1	3	2	2	1	3	1	1	1	1
126	2015-08-26	9	1	4	1	0	0	1	0	0	1	1	3	2	2	1	3	2	2	1	1	1	1	1
127	2015-08-26	10	1	4	1	0	0	1	0	0	1	1	3	2	0	3	3	2	0	3	1	1	1	1
128	2015-08-26	11	1	4	1	0	0	1	0	0	1	1	3	0	2	3	3	0	2	3	1	1	1	1
129	2015-08-26	12	1	4	1	0	0	1	0	0	1	1	3	1	3	1	3	1	3	1	1	1	1	1
130	2015-08-26	13	1	4	1	0	0	1	0	0	1	1	2	0	2	4	2	0	2	4	1	1	1	1
131	2015-08-26	14	1	4	1	0	0	1	0	0	1	1	3	2	2	1	3	2	2	1	1	1	1	1
132	2015-08-26	15	1	4	1	0	0	1	0	0	1	1	3	0	2	3	3	0	2	3	1	1	1	1
133	2015-08-26	16	1	4	1	0	0	1	0	0	1	1	3	2	2	1	3	2	2	1	1	1	1	1
134	2015-08-26	17	1	4	1	0	0	1	0	0	1	1	3	2	2	1	3	2	2	1	1	1	1	1
135	2015-08-26	18	1	4	1	0	0	1	0	0	1	1	2	2	1	3	2	2	1	3	1	1	1	1
136	2015-08-26	19	1	4	1	0	0	1	0	0	1	1	3	2	0	3	3	2	0	3	1	1	1	1
137	2015-08-26	20	1	4	1	0	0	1	0	0	1	1	2	2	1	3	2	2	1	3	1	1	1	1
138	2015-08-26	21	1	4	1	0	0	1	0	0	1	1	3	2	2	1	3	2	2	1	1	1	1	1
139	2015-08-26	22	1	4	1	0	0	1	0	0	1	1	3	2	0	3	3	2	0	3	1	1	1	1
140	2015-08-26	23	1	4	1	0	0	1	0	0	1	1	2	2	0	4	2	2	0	4	1	1	1	1
141	2015-08-26	24	1	4	1	0	0	1	0	0	1	1	2	2	2	2	2	2	2	2	1	1	1	1
142	2015-08-26	25	1	4	1	0	0	1	0	0	1	1	3	2	2	1	3	2	2	1	1	1	1	1
143	2015-08-26	26	1	4	1	0	0	1	0	0	1	1	1	1	2	4	1	1	2	4	1	1	1	1
144	2015-08-26	27	1	4	1	0	0	1	0	0	1	1	2	2	0	4	2	2	0	4	1	1	1	1
145	2015-08-26	28	1	4	1	0	0	1	0	0	1	1	3	2	2	1	3	2	2	1	1	1	1	1
146	2015-08-26	29	1	4	1	0	0	1	0	0	1	1	3	2	2	1	3	2	2	1	1	1	1	1
147	2015-08-26	30	1	4	1	0	0	1	0	0	1	1	3	2	2	1	3	2	2	1	1	1	1	1
148	2015-08-26	31	1	4	1	0	0	1	0	0	1	1	3	2	2	1	3	2	2	1	1	1	1	1
149	2015-08-26	32	1	4	1	0	0	1	0	0	1	1	3	0	2	3	3	0	2	3	1	1	1	1
150	2015-08-26	33	1	4	1	0	0	1	0	0	1	1	3	2	2	1	3	2	2	1	1	1	1	1
151	2015-08-26	34	1	4	1	0	0	1	0	0	1	1	2	2	2	2	2	2	2	2	1	1	1	1
152	2015-08-26	35	1	4	1	0	0	1	0	0	1	1	3	2	2	1	3	2	2	1	1	1	1	1
153	2015-08-26	36	1	4	1	0	0	1	0	0	1	1	2	2	2	2	2	2	2	2	1	1	1	1
154	2015-08-26	37	1	4	1	0	0	1	0	0	1	1	3	2	2	1	3	2	2	1	1	1	1	1
155	2015-08-26	38	1	4	1	0	0	1	0	0	1	1	2	1	2	3	2	1	2	3	1	1	1	1
156	2015-08-26	39	1	4	1	0	0	1	0	0	1	1	2	2	2	2	2	2	2	2	1	1	1	1
157	2015-08-26	40	1	4	1	0	0	1	0	0	1	1	2	2	2	2	2	2	2	2	1	1	1	1
158	2015-08-26	41	1	4	1	0	0	1	0	0	1	1	3	2	1	2	3	2	1	2	1	1	1	1
159	2015-08-26	1	1	4	0	1	1	1	1	0	0	0	2	2	2	2	2	2	2	2	1	1	1	1
160	2015-08-26	2	1	4	0	1	1	1	1	0	0	0	3	3	1	1	3	3	1	1	1	1	1	1
161	2015-08-26	3	1	4	0	1	1	1	1	0	0	0	3	2	2	1	3	2	2	1	1	1	1	1
162	2015-08-26	4	1	4	0	1	1	1	1	0	0	0	3	3	2	0	3	3	2	0	1	1	1	1
163	2015-08-26	5	1	4	0	1	1	1	1	0	0	0	3	2	2	1	3	2	2	1	1	1	1	1
164	2015-08-26	6	1	4	0	1	1	1	1	0	0	0	2	3	1	2	2	3	1	2	1	1	1	1
165	2015-08-26	7	1	4	0	1	1	1	1	0	0	0	4	2	2	0	4	2	2	0	1	1	1	1
166	2015-08-26	8	1	4	0	1	1	1	1	0	0	0	3	2	1	2	3	2	1	2	1	1	1	1
167	2015-08-26	9	1	4	0	1	1	1	1	0	0	0	2	3	1	2	2	3	1	2	1	1	1	1
168	2015-08-26	10	1	4	0	1	1	1	1	0	0	0	2	3	2	1	2	3	2	1	1	1	1	1
169	2015-08-26	11	1	4	0	1	1	1	1	0	0	0	3	3	1	1	3	3	1	1	1	1	1	1
170	2015-08-26	12	1	4	0	1	1	1	1	0	0	0	3	3	1	1	3	3	1	1	1	1	1	1
171	2015-08-26	13	1	4	0	1	1	1	1	0	0	0	0	0	0	0	4	3	0	1	0	0	1	0
172	2015-08-26	14	1	4	0	1	1	1	1	0	0	0	3	2	2	1	3	2	2	1	1	1	1	1
173	2015-08-26	15	1	4	0	1	1	1	1	0	0	0	2	2	2	2	2	2	2	2	1	1	1	1
174	2015-08-26	16	1	4	0	1	1	1	1	0	0	0	2	2	2	2	2	2	2	2	1	1	1	1
175	2015-08-26	17	1	4	0	1	1	1	1	0	0	0	3	2	1	2	3	2	1	2	1	1	1	1
176	2015-08-26	18	1	4	0	1	1	1	1	0	0	0	2	2	2	2	2	2	2	2	1	1	1	1
177	2015-08-26	19	1	4	0	1	1	1	1	0	0	0	3	2	2	1	3	2	2	1	1	1	1	1
178	2015-08-26	20	1	4	0	1	1	1	1	0	0	0	2	3	1	2	2	3	1	2	1	1	1	1
179	2015-08-26	21	1	4	0	1	1	1	1	0	0	0	3	2	2	1	3	2	2	1	1	1	1	1
180	2015-08-26	22	1	4	0	1	1	1	1	0	0	0	3	2	2	1	3	2	2	1	1	1	1	1
181	2015-08-26	23	1	4	0	1	1	1	1	0	0	0	2	2	2	2	2	2	2	2	1	1	1	1
182	2015-08-26	24	1	4	0	1	1	1	1	0	0	0	2	2	2	2	2	2	2	2	1	1	1	1
183	2015-08-26	25	1	4	0	1	1	1	1	0	0	0	2	2	2	2	1	0	0	0	0	0	0	0
184	2015-08-27	1	1	4	1	0	0	1	1	1	0	0	0	0	0	0	2	2	2	2	0	0	0	0
185	2015-08-27	2	1	4	1	0	0	1	1	1	0	0	3	2	1	2	3	2	1	2	1	1	1	1
186	2015-08-27	3	1	4	1	0	0	1	1	1	0	0	2	2	2	2	2	2	2	2	1	1	1	1
187	2015-08-27	4	1	4	1	0	0	1	1	1	0	0	2	2	1	3	2	2	1	3	1	1	1	1
188	2015-08-28	1	1	4	0	0	0	1	1	0	1	1	2	2	1	3	2	2	1	3	1	1	1	1
189	2015-08-28	2	1	4	0	0	0	1	1	0	1	1	2	1	2	3	2	1	2	3	1	1	1	1
190	2015-08-28	3	1	4	0	0	0	1	1	0	1	1	2	1	3	2	2	1	3	2	1	1	1	1
191	2015-08-28	4	1	4	0	0	0	1	1	0	1	1	2	2	2	2	2	2	2	2	1	1	1	1
192	2015-08-28	5	1	4	0	0	0	1	1	0	1	1	2	2	2	2	2	2	2	2	1	1	1	1
193	2015-08-31	1	1	4	0	0	1	0	1	0	1	1	4	1	0	3	4	1	0	3	1	1	1	1
194	2015-08-31	2	1	4	0	0	1	0	1	0	1	1	3	1	1	3	3	1	1	3	1	1	1	1
195	2015-08-31	1	1	4	1	1	1	1	0	0	0	0	2	2	2	2	2	2	2	2	1	1	1	1
196	2015-08-31	2	1	4	1	1	1	1	0	0	0	0	2	2	2	2	3	2	1	2	0	1	0	1
197	2015-08-31	3	1	4	1	1	1	1	0	0	0	0	3	3	2	0	3	3	2	0	1	1	1	1
198	2015-08-31	4	1	4	1	1	1	1	0	0	0	0	0	0	0	0	0	3	2	3	1	0	0	0
199	2015-08-31	5	1	4	1	1	1	1	0	0	0	0	3	1	2	2	3	1	2	2	1	1	1	1
200	2015-08-31	6	1	4	1	1	1	1	0	0	0	0	2	3	2	1	2	3	2	1	1	1	1	1
201	2015-08-31	7	1	4	1	1	1	1	0	0	0	0	2	2	2	2	2	2	2	2	1	1	1	1
202	2015-08-31	8	1	4	1	1	1	1	0	0	0	0	2	2	2	2	3	2	2	1	0	1	1	0
203	2015-08-31	9	1	4	1	1	1	1	0	0	0	0	2	2	2	2	2	2	2	2	1	1	1	1
204	2015-08-31	10	1	4	1	1	1	1	0	0	0	0	2	1	3	2	2	1	3	2	1	1	1	1
205	2015-08-31	11	1	4	1	1	1	1	0	0	0	0	2	2	2	2	2	2	2	2	1	1	1	1
206	2015-08-31	1	1	4	0	1	1	1	1	0	0	0	3	2	2	1	3	2	2	1	1	1	1	1
207	2015-08-31	2	1	4	0	1	1	1	1	0	0	0	2	2	3	1	2	2	3	1	1	1	1	1
208	2015-08-31	3	1	4	0	1	1	1	1	0	0	0	3	1	2	2	3	1	2	2	1	1	1	1
209	2015-08-31	4	1	4	0	1	1	1	1	0	0	0	4	0	2	2	4	0	2	2	1	1	1	1
210	2015-08-31	5	1	4	0	1	1	1	1	0	0	0	3	1	2	2	3	1	2	2	1	1	1	1
211	2015-08-31	6	1	4	0	1	1	1	1	0	0	0	2	2	2	2	2	2	2	2	1	1	1	1
212	2015-08-31	7	1	4	0	1	1	1	1	0	0	0	2	2	2	2	2	2	2	2	1	1	1	1
213	2015-08-31	8	1	4	0	1	1	1	1	0	0	0	4	1	1	2	4	1	1	2	1	1	1	1
214	2015-09-01	1	1	4	1	1	0	1	0	0	0	1	2	3	2	1	3	2	1	2	0	0	0	0
215	2015-09-03	1	1	4	0	1	0	1	1	1	0	0	3	2	2	1	3	2	2	1	1	1	1	1
216	2015-09-03	2	1	4	0	1	0	1	1	1	0	0	3	2	1	2	3	2	1	2	1	1	1	1
217	2015-09-03	3	1	4	0	1	0	1	1	1	0	0	3	2	2	1	3	2	2	1	1	1	1	1
218	2015-09-03	4	1	4	0	1	0	1	1	1	0	0	3	2	1	2	3	2	1	2	1	1	1	1
219	2015-09-03	5	1	4	0	1	0	1	1	1	0	0	4	2	0	2	4	2	0	2	1	1	1	1
220	2015-09-03	6	1	4	0	1	0	1	1	1	0	0	3	2	1	2	3	2	1	2	1	1	1	1
221	2015-09-03	7	1	4	0	1	0	1	1	1	0	0	3	2	1	2	3	2	1	2	1	1	1	1
222	2015-09-03	8	1	4	0	1	0	1	1	1	0	0	2	2	2	2	3	2	2	1	0	1	1	0
223	2015-09-03	9	1	4	0	1	0	1	1	1	0	0	2	2	2	2	2	2	2	2	1	1	1	1
224	2015-09-03	1	1	4	0	1	0	0	1	0	1	1	2	0	2	4	2	0	2	4	1	1	1	1
225	2015-09-03	2	1	4	0	1	0	0	1	0	1	1	2	1	2	3	2	1	2	3	1	1	1	1
226	2015-09-03	3	1	4	0	1	0	0	1	0	1	1	2	1	2	3	2	1	2	3	1	1	1	1
227	2015-09-03	4	1	4	0	1	0	0	1	0	1	1	2	1	2	3	1	1	2	4	0	1	1	0
228	2015-09-03	5	1	4	0	1	0	0	1	0	1	1	2	1	2	3	2	1	2	3	1	1	1	1
229	2015-09-03	6	1	4	0	1	0	0	1	0	1	1	2	1	2	3	2	1	2	3	1	1	1	1
230	2015-09-03	7	1	4	0	1	0	0	1	0	1	1	3	1	2	2	3	1	2	2	1	1	1	1
231	2015-09-03	8	1	4	0	1	0	0	1	0	1	1	2	1	2	3	2	1	2	3	1	1	1	1
232	2015-09-03	1	1	4	1	1	0	1	0	0	1	0	4	2	2	0	3	2	2	1	0	1	1	0
233	2015-09-03	2	1	4	1	1	0	1	0	0	1	0	4	2	1	1	4	2	1	1	1	1	1	1
234	2015-09-03	3	1	4	1	1	0	1	0	0	1	0	3	2	2	1	3	2	2	1	1	1	1	1
235	2015-09-04	1	1	4	0	1	0	1	0	1	0	1	2	2	2	2	2	2	2	2	1	1	1	1
236	2015-09-04	2	1	4	0	1	0	1	0	1	0	1	2	2	2	2	2	2	2	2	1	1	1	1
237	2015-09-04	3	1	4	0	1	0	1	0	1	0	1	2	2	2	2	3	2	1	2	0	1	0	1
238	2015-09-04	4	1	4	0	1	0	1	0	1	0	1	2	2	2	2	2	2	2	2	1	1	1	1
239	2015-09-04	5	1	4	0	1	0	1	0	1	0	1	2	2	2	2	2	2	2	2	1	1	1	1
240	2015-09-04	6	1	4	0	1	0	1	0	1	0	1	2	1	2	3	2	1	2	3	1	1	1	1
241	2015-09-04	7	1	4	0	1	0	1	0	1	0	1	2	2	2	2	2	2	2	2	1	1	1	1
242	2015-09-04	8	1	4	0	1	0	1	0	1	0	1	2	1	2	3	2	1	2	3	1	1	1	1
243	2015-09-04	9	1	4	0	1	0	1	0	1	0	1	2	2	2	2	2	2	2	2	1	1	1	1
244	2015-09-04	10	1	4	0	1	0	1	0	1	0	1	3	1	1	3	3	1	1	3	1	1	1	1
245	2015-09-04	11	1	4	0	1	0	1	0	1	0	1	3	2	1	2	3	2	1	2	1	1	1	1
246	2015-09-04	12	1	4	0	1	0	1	0	1	0	1	2	2	2	2	2	2	2	2	1	1	1	1
247	2015-09-04	13	1	4	0	1	0	1	0	1	0	1	2	2	2	2	2	2	2	2	1	1	1	1
248	2015-09-04	14	1	4	0	1	0	1	0	1	0	1	2	2	2	2	2	2	2	2	1	1	1	1
249	2015-09-04	15	1	4	0	1	0	1	0	1	0	1	2	2	2	2	2	2	2	2	1	1	1	1
250	2015-09-04	1	1	4	0	1	0	0	1	1	0	1	3	0	2	3	3	0	2	3	1	1	1	1
251	2015-09-04	1	1	4	1	1	1	0	0	0	1	0	2	2	2	2	2	2	2	2	1	1	1	1
252	2015-09-04	2	1	4	1	1	1	0	0	0	1	0	2	2	2	2	2	2	2	2	1	1	1	1
253	2015-09-04	3	1	4	1	1	1	0	0	0	1	0	2	2	2	2	2	2	2	2	1	1	1	1
254	2015-09-04	4	1	4	1	1	1	0	0	0	1	0	2	2	2	2	2	2	2	2	1	1	1	1
255	2015-09-04	5	1	4	1	1	1	0	0	0	1	0	2	2	2	2	2	2	2	2	1	1	1	1
256	2015-09-04	6	1	4	1	1	1	0	0	0	1	0	2	2	2	2	2	2	2	2	1	1	1	1
257	2015-09-04	7	1	4	1	1	1	0	0	0	1	0	2	2	2	2	2	2	2	2	1	1	1	1
258	2015-09-04	8	1	4	1	1	1	0	0	0	1	0	2	2	2	2	2	2	2	2	1	1	1	1
259	2015-09-04	9	1	4	1	1	1	0	0	0	1	0	2	2	3	1	2	2	3	1	1	1	1	1
260	2015-09-08	1	1	4	1	1	1	0	0	0	1	0	3	1	0	4	4	1	0	3	0	1	1	0
261	2015-09-08	2	1	4	1	1	1	0	0	0	1	0	2	3	1	2	2	3	1	2	1	1	1	1
262	2015-09-08	3	1	4	0	0	0	1	1	1	0	1	3	1	2	2	3	1	2	2	1	1	1	1
263	2015-09-08	4	1	4	0	0	0	1	1	1	0	1	2	1	2	3	2	1	2	3	1	1	1	1
264	2015-09-08	5	1	4	0	0	0	1	1	1	0	1	2	2	2	2	2	2	2	2	1	1	1	1
265	2015-09-08	6	1	4	0	0	0	1	1	1	0	1	2	2	2	2	2	2	2	2	1	1	1	1
266	2015-09-08	7	1	4	0	0	0	1	1	1	0	1	2	2	2	2	2	2	2	2	1	1	1	1
267	2015-09-08	8	1	4	0	0	0	1	1	1	0	1	2	2	2	2	2	2	2	2	1	1	1	1
268	2015-09-08	9	1	4	0	0	0	1	1	1	0	1	2	2	2	2	2	2	2	2	1	1	1	1
269	2015-09-08	10	1	4	0	0	0	1	1	1	0	1	2	2	2	2	2	2	2	2	1	1	1	1
270	2015-09-08	11	1	4	0	0	0	1	1	1	0	1	2	2	2	2	2	2	2	2	1	1	1	1
271	2015-09-08	12	1	4	0	0	0	1	1	1	0	1	2	2	2	2	2	2	2	2	1	1	1	1
272	2015-09-08	13	1	4	0	0	0	1	1	1	0	1	2	2	2	2	2	2	2	2	1	1	1	1
273	2015-09-08	14	1	4	0	0	0	1	1	1	0	1	2	2	2	2	2	2	2	2	1	1	1	1
274	2015-09-08	15	1	4	0	0	0	1	1	1	0	1	2	2	2	2	2	2	2	2	1	1	1	1
275	2015-09-08	16	1	4	0	0	0	1	1	1	0	1	2	2	2	2	2	2	2	2	1	1	1	1
276	2015-09-08	17	1	4	0	0	0	1	1	1	0	1	2	2	2	2	2	2	2	2	1	1	1	1
277	2015-09-08	18	1	4	0	0	0	1	1	1	0	1	3	2	1	2	3	2	1	2	1	1	1	1
278	2015-09-08	19	1	4	0	0	0	1	1	1	0	1	2	2	2	2	2	2	2	2	1	1	1	1
279	2015-09-08	20	1	4	0	0	0	1	1	1	0	1	2	2	2	2	2	2	2	2	1	1	1	1
280	2015-09-08	21	1	4	0	0	0	1	1	1	0	1	2	2	2	2	2	2	2	2	1	1	1	1
281	2015-09-08	22	1	4	0	0	0	1	1	1	0	1	4	2	2	0	4	2	2	0	1	1	1	1
282	2015-09-08	23	1	4	0	0	0	1	1	1	0	1	0	3	3	2	0	3	3	2	1	1	1	1
283	2015-09-08	24	1	4	0	0	0	1	1	1	0	1	0	3	3	2	0	3	3	2	1	1	1	1
284	2015-09-08	1	1	4	0	0	1	0	1	1	0	1	3	1	2	2	3	1	2	2	1	1	1	1
285	2015-09-08	2	1	4	0	0	1	0	1	1	0	1	2	2	2	2	2	2	2	2	1	1	1	1
286	2015-09-08	3	1	4	0	0	1	0	1	1	0	1	2	2	2	2	2	2	2	2	1	1	1	1
287	2015-09-08	4	1	4	0	0	1	0	1	1	0	1	4	1	1	2	4	1	1	1	1	1	1	0
288	2015-09-08	5	1	4	0	0	1	0	1	1	0	1	2	2	2	2	2	2	2	2	1	1	1	1
289	2015-09-08	6	1	4	0	0	1	0	1	1	0	1	2	2	2	2	2	2	2	2	1	1	1	1
290	2015-09-08	7	1	4	0	0	1	0	1	1	0	1	2	2	2	2	2	2	2	2	1	1	1	1
291	2015-09-08	8	1	4	0	0	1	0	1	1	0	1	2	2	2	2	2	2	2	2	1	1	1	1
292	2015-09-08	9	1	4	0	0	1	0	1	1	0	1	3	2	1	2	3	2	1	2	1	1	1	1
293	2015-09-08	10	1	4	0	0	1	0	1	1	0	1	2	2	2	2	2	2	2	2	1	1	1	1
294	2015-09-08	11	1	4	0	0	1	0	1	1	0	1	2	2	2	2	2	2	2	2	1	1	1	1
295	2015-09-08	12	1	4	0	0	1	0	1	1	0	1	2	2	2	2	2	2	2	2	1	1	1	1
296	2015-09-08	13	1	4	0	0	1	0	1	1	0	1	2	2	2	2	2	2	2	2	1	1	1	1
297	2015-09-08	14	1	4	0	0	1	0	1	1	0	1	2	2	2	2	2	2	2	2	1	1	1	1
298	2015-09-08	15	1	4	0	0	1	0	1	1	0	1	2	2	2	2	2	2	2	2	1	1	1	1
299	2015-09-08	16	1	4	0	0	1	0	1	1	0	1	2	2	2	2	2	2	2	2	1	1	1	1
300	2015-09-08	17	1	4	0	0	1	0	1	1	0	1	2	2	2	2	2	2	2	2	1	1	1	1
301	2015-09-08	18	1	4	0	0	1	0	1	1	0	1	2	2	2	2	2	2	2	2	1	1	1	1
302	2015-09-08	19	1	4	0	0	1	0	1	1	0	1	1	2	2	3	1	2	2	3	1	1	1	1
303	2015-09-08	20	1	4	0	0	1	0	1	1	0	1	2	2	2	2	2	2	2	2	1	1	1	1
304	2015-09-08	21	1	4	0	0	1	0	1	1	0	1	2	2	2	2	2	2	2	2	1	1	1	1
305	2015-09-08	1	1	4	1	1	1	0	0	1	0	0	4	2	0	2	4	2	0	2	1	1	1	1
306	2015-09-08	2	1	4	1	1	1	0	0	1	0	0	4	2	2	0	3	2	2	1	0	1	1	0
307	2015-09-08	3	1	4	1	1	1	0	0	1	0	0	2	2	2	2	2	2	2	2	1	1	1	1
308	2015-09-08	4	1	4	1	1	1	0	0	1	0	0	2	2	2	2	2	2	2	2	1	1	1	1
309	2015-09-08	5	1	4	1	1	1	0	0	1	0	0	4	2	2	0	4	2	2	0	1	1	1	1
310	2015-09-08	6	1	4	1	1	1	0	0	1	0	0	3	2	3	0	3	2	3	0	1	1	1	1
311	2015-09-08	7	1	4	1	1	1	0	0	1	0	0	2	2	3	1	2	2	3	1	1	1	1	1
312	2015-09-08	8	1	4	1	1	1	0	0	1	0	0	3	2	1	2	3	2	1	2	1	1	1	1
313	2015-09-08	9	1	4	1	1	1	0	0	1	0	0	2	2	2	2	2	2	2	2	1	1	1	1
314	2015-09-08	10	1	4	1	1	1	0	0	1	0	0	2	2	2	2	2	2	2	2	1	1	1	1
315	2015-09-08	11	1	4	1	1	1	0	0	1	0	0	3	2	1	2	3	2	1	2	1	1	1	1
316	2015-09-08	12	1	4	1	1	1	0	0	1	0	0	4	2	2	0	4	2	2	0	1	1	1	1
317	2015-09-08	13	1	4	1	1	1	0	0	1	0	0	3	3	2	0	3	3	2	0	1	1	1	1
318	2015-09-08	14	1	4	1	1	1	0	0	1	0	0	3	2	1	2	3	2	1	2	1	1	1	1
319	2015-09-08	15	1	4	1	1	1	0	0	1	0	0	3	2	0	3	3	2	0	3	1	1	1	1
320	2015-09-08	16	1	4	1	1	1	0	0	1	0	0	4	2	2	0	4	2	2	0	1	1	1	1
321	2015-09-08	17	1	4	1	1	1	0	0	1	0	0	2	2	2	2	2	2	2	2	1	1	1	1
322	2015-09-08	18	1	4	1	1	1	0	0	1	0	0	3	2	3	0	3	2	3	0	1	1	1	1
323	2015-09-08	19	1	4	1	1	1	0	0	1	0	0	0	0	0	0	3	2	1	2	0	0	0	0
324	2015-09-08	20	1	4	1	1	1	0	0	1	0	0	4	2	2	0	4	2	2	0	1	1	1	1
325	2015-09-08	21	1	4	1	1	1	0	0	1	0	0	2	2	2	2	2	2	2	2	1	1	1	1
326	2015-09-08	22	1	4	1	1	1	0	0	1	0	0	3	2	2	1	3	2	2	1	1	1	1	1
327	2015-09-08	23	1	4	1	1	1	0	0	1	0	0	3	2	2	1	3	3	1	1	1	0	0	1
328	2015-09-08	24	1	4	1	1	1	0	0	1	0	0	4	2	0	2	4	2	0	2	1	1	1	1
329	2015-09-08	25	1	4	1	1	1	0	0	1	0	0	2	3	2	1	2	3	2	1	1	1	1	1
330	2015-09-08	26	1	4	1	1	1	0	0	1	0	0	2	2	2	2	2	2	2	2	1	1	1	1
331	2015-09-08	27	1	4	1	1	1	0	0	1	0	0	4	2	0	2	4	2	0	2	1	1	1	1
332	2015-09-09	1	1	4	0	1	1	1	0	0	1	0	2	2	2	2	2	2	2	2	1	1	1	1
333	2015-09-09	2	1	4	0	1	1	1	0	0	1	0	2	2	2	2	2	2	2	2	1	1	1	1
334	2015-09-09	3	1	4	0	1	1	1	0	0	1	0	2	2	2	2	2	2	2	2	1	1	1	1
335	2015-09-09	4	1	4	0	1	1	1	0	0	1	0	2	3	1	2	2	3	1	2	1	1	1	1
336	2015-09-09	5	1	4	0	1	1	1	0	0	1	0	2	2	2	2	2	2	2	2	1	1	1	1
337	2015-09-09	6	1	4	0	1	1	1	0	0	1	0	2	2	2	2	2	2	2	2	1	1	1	1
338	2015-09-09	7	1	4	0	1	1	1	0	0	1	0	2	2	2	2	2	2	2	2	1	1	1	1
339	2015-09-09	8	1	4	0	1	1	1	0	0	1	0	2	2	2	2	2	2	2	2	1	1	1	1
340	2015-09-09	9	1	4	0	1	1	1	0	0	1	0	2	2	2	2	2	2	2	2	1	1	1	1
341	2015-09-09	10	1	4	0	1	1	1	0	0	1	0	2	2	2	2	2	2	2	2	1	1	1	1
342	2015-09-09	11	1	4	0	1	1	1	0	0	1	0	2	2	2	2	2	2	2	2	1	1	1	1
343	2015-09-09	12	1	4	0	1	1	1	0	0	1	0	2	2	2	2	2	2	2	2	1	1	1	1
344	2015-09-09	13	1	4	0	1	1	1	0	0	1	0	2	2	2	2	2	2	2	2	1	1	1	1
345	2015-09-09	14	1	4	0	1	1	1	0	0	1	0	2	2	2	2	2	2	2	2	1	1	1	1
346	2015-09-09	15	1	4	0	1	1	1	0	0	1	0	2	2	2	2	2	2	2	2	1	1	1	1
347	2015-09-09	16	1	4	0	1	1	1	0	0	1	0	2	2	2	2	2	2	2	2	1	1	1	1
348	2015-09-09	17	1	4	0	1	1	1	0	0	1	0	2	2	2	2	2	2	2	2	1	1	1	1
349	2015-09-09	18	1	4	0	1	1	1	0	0	1	0	2	2	2	2	2	2	2	2	1	1	1	1
350	2015-09-09	19	1	4	0	1	1	1	0	0	1	0	2	2	2	2	2	2	2	2	1	1	1	1
351	2015-09-09	20	1	4	0	1	1	1	0	0	1	0	2	2	2	2	2	2	2	2	1	1	1	1
352	2015-09-09	21	1	4	0	1	1	1	0	0	1	0	2	2	2	2	2	2	2	2	1	1	1	1
353	2015-09-09	22	1	4	0	1	1	1	0	0	1	0	2	2	2	2	2	2	2	2	1	1	1	1
354	2015-09-09	23	1	4	0	1	1	1	0	0	1	0	2	2	2	2	2	2	2	2	1	1	1	1
355	2015-09-09	24	1	4	0	1	1	1	0	0	1	0	2	2	2	2	2	2	2	2	1	1	1	1
356	2015-09-09	1	1	4	1	0	0	0	1	1	0	1	4	1	3	0	4	1	3	0	1	1	1	1
357	2015-09-09	2	1	4	1	0	0	0	1	1	0	1	4	1	2	1	4	1	2	1	1	1	1	1
358	2015-09-09	3	1	4	1	0	0	0	1	1	0	1	2	1	3	2	2	1	3	2	1	1	1	1
359	2015-09-09	4	1	4	1	0	0	0	1	1	0	1	0	0	0	0	3	1	3	1	0	0	0	0
360	2015-09-09	5	1	4	1	0	0	0	1	1	0	1	4	2	0	2	3	2	0	3	0	1	1	0
361	2015-09-09	6	1	4	1	0	0	0	1	1	0	1	5	0	2	1	4	1	2	1	0	0	1	1
362	2015-09-09	7	1	4	1	0	0	0	1	1	0	1	3	1	4	0	2	2	3	1	0	0	0	0
363	2015-09-09	8	1	4	1	0	0	0	1	1	0	1	2	2	2	2	2	1	3	2	1	0	0	1
364	2015-09-09	9	1	4	1	0	0	0	1	1	0	1	2	1	4	1	2	1	4	1	1	1	1	1
365	2015-09-09	10	1	4	1	0	0	0	1	1	0	1	0	0	0	0	4	0	2	2	0	1	0	0
366	2015-09-09	11	1	4	1	0	0	0	1	1	0	1	3	2	2	1	3	2	2	1	1	1	1	1
367	2015-09-09	12	1	4	1	0	0	0	1	1	0	1	4	1	3	0	4	1	3	0	1	1	1	1
368	2015-09-09	13	1	4	1	0	0	0	1	1	0	1	0	0	0	0	3	0	2	3	0	1	0	0
369	2015-09-09	14	1	4	1	0	0	0	1	1	0	1	3	2	3	0	3	2	3	0	1	1	1	1
370	2015-09-09	15	1	4	1	0	0	0	1	1	0	1	3	1	3	1	4	0	3	1	0	0	1	1
371	2015-09-09	16	1	4	1	0	0	0	1	1	0	1	4	1	3	0	4	1	3	0	1	1	1	1
372	2015-09-09	17	1	4	1	0	0	0	1	1	0	1	3	2	2	1	3	2	2	1	1	1	1	1
373	2015-09-09	18	1	4	1	0	0	0	1	1	0	1	4	1	2	1	4	1	2	1	1	1	1	1
374	2015-09-09	19	1	4	1	0	0	0	1	1	0	1	3	2	3	0	3	2	3	0	1	1	1	1
375	2015-09-09	20	1	4	1	0	0	0	1	1	0	1	5	0	2	1	5	0	2	1	1	1	1	1
376	2015-09-09	21	1	4	1	0	0	0	1	1	0	1	4	1	3	0	4	1	3	0	1	1	1	1
377	2015-09-09	22	1	4	1	0	0	0	1	1	0	1	3	2	2	1	3	2	2	1	1	1	1	1
378	2015-09-09	23	1	4	1	0	0	0	1	1	0	1	5	1	2	0	2	2	3	1	0	0	0	0
379	2015-09-09	24	1	4	1	0	0	0	1	1	0	1	4	1	2	1	4	1	2	1	1	1	1	1
380	2015-09-09	25	1	4	1	0	0	0	1	1	0	1	4	1	3	0	4	1	3	0	1	1	1	1
381	2015-09-09	26	1	4	1	0	0	0	1	1	0	1	4	1	3	0	4	1	3	0	1	1	1	1
382	2015-09-09	27	1	4	1	0	0	0	1	1	0	1	2	2	2	2	2	2	2	2	1	1	1	1
383	2015-09-09	28	1	4	1	0	1	1	0	0	0	1	3	1	2	2	3	1	2	2	1	1	1	1
384	2015-09-09	29	1	4	1	0	1	1	0	0	0	1	2	1	3	2	2	1	3	2	1	1	1	1
385	2015-09-10	1	1	4	0	1	1	1	0	0	0	1	2	2	2	2	2	2	2	2	1	1	1	1
386	2015-09-10	2	1	4	0	1	1	1	0	0	0	1	2	2	2	2	2	2	2	2	1	1	1	1
387	2015-09-10	3	1	4	0	1	1	1	0	0	0	1	1	3	2	2	1	3	2	2	1	1	1	1
388	2015-09-10	4	1	4	0	1	1	1	0	0	0	1	2	2	2	2	2	2	2	2	1	1	1	1
389	2015-09-10	5	1	4	0	1	1	1	0	0	0	1	1	3	2	2	1	3	2	2	1	1	1	1
390	2015-09-10	6	1	4	0	1	1	1	0	0	0	1	3	2	2	1	3	2	2	1	1	1	1	1
391	2015-09-10	7	1	4	0	1	1	1	0	0	0	1	2	2	2	2	2	2	2	2	1	1	1	1
392	2015-09-10	8	1	4	0	1	1	1	0	0	0	1	2	2	2	2	2	2	2	2	1	1	1	1
393	2015-09-10	9	1	4	0	1	1	1	0	0	0	1	2	3	3	0	2	3	3	0	1	1	1	1
394	2015-09-10	10	1	4	0	1	1	1	0	0	0	1	2	3	1	2	2	3	1	2	1	1	1	1
395	2015-09-10	11	1	4	0	1	1	1	0	0	0	1	2	2	2	2	2	2	2	2	1	1	1	1
396	2015-09-10	12	1	4	0	1	1	1	0	0	0	1	2	2	2	2	2	2	2	2	1	1	1	1
397	2015-09-10	13	1	4	0	1	1	1	0	0	0	1	2	2	2	2	2	2	2	2	1	1	1	1
398	2015-09-10	14	1	4	0	1	1	1	0	0	0	1	2	2	2	2	2	2	2	2	1	1	1	1
399	2015-09-10	15	1	4	0	1	1	1	0	0	0	1	2	2	2	2	2	2	2	2	1	1	1	1
400	2015-09-10	16	1	4	0	1	1	1	0	0	0	1	2	2	2	2	2	2	2	2	1	1	1	1
401	2015-09-10	1	1	4	1	1	0	0	1	1	0	0	2	3	1	2	2	3	1	2	1	1	1	1
402	2015-09-10	2	1	4	1	1	0	0	1	1	0	0	2	2	2	2	2	2	2	2	1	1	1	1
403	2015-09-10	3	1	4	1	1	0	0	1	1	0	0	2	2	2	2	2	2	2	2	1	1	1	1
404	2015-09-10	4	1	4	1	1	0	0	1	1	0	0	2	2	2	2	2	2	2	2	1	1	1	1
405	2015-09-10	5	1	4	1	1	0	0	1	1	0	0	3	2	1	2	3	2	1	2	1	1	1	1
406	2015-09-10	6	1	4	1	1	0	0	1	1	0	0	2	3	2	1	2	3	2	1	1	1	1	1
407	2015-09-10	7	1	4	1	1	0	0	1	1	0	0	2	2	2	2	2	2	2	2	1	1	1	1
408	2015-09-10	8	1	4	1	1	0	0	1	1	0	0	2	2	2	2	2	2	2	2	1	1	1	1
409	2015-09-10	9	1	4	1	1	0	0	1	1	0	0	2	2	2	2	2	2	2	2	1	1	1	1
410	2015-09-10	10	1	4	1	1	0	0	1	1	0	0	2	2	2	2	2	2	2	2	1	1	1	1
411	2015-09-10	11	1	4	1	1	0	0	1	1	0	0	2	2	2	2	2	2	2	2	1	1	1	1
412	2015-09-10	12	1	4	1	1	0	0	1	1	0	0	2	2	2	2	2	2	2	2	1	1	1	1
413	2015-09-10	13	1	4	1	1	0	0	1	1	0	0	2	2	2	2	2	2	2	2	1	1	1	1
414	2015-09-10	14	1	4	1	1	0	0	1	1	0	0	2	2	2	2	2	2	2	2	1	1	1	1
415	2015-09-10	15	1	4	1	1	0	0	1	1	0	0	2	2	2	2	2	2	2	2	1	1	1	1
416	2015-09-10	16	1	4	1	1	0	0	1	1	0	0	2	2	2	2	2	2	2	2	1	1	1	1
417	2015-09-10	17	1	4	1	1	0	0	1	1	0	0	2	2	2	2	2	2	2	2	1	1	1	1
418	2015-09-10	18	1	4	1	1	0	0	1	1	0	0	2	2	2	2	2	2	2	2	1	1	1	1
419	2015-09-10	19	1	4	1	1	0	0	1	1	0	0	2	1	2	3	2	1	2	3	1	1	1	1
420	2015-09-10	20	1	4	1	1	0	0	1	1	0	0	2	2	2	2	2	3	1	2	1	0	0	1
421	2015-09-10	21	1	4	1	1	0	0	1	1	0	0	2	2	2	2	2	2	2	2	1	1	1	1
422	2015-09-10	22	1	4	1	1	0	0	1	1	0	0	2	2	2	2	2	2	2	2	1	1	1	1
423	2015-09-10	23	1	4	1	1	0	0	1	1	0	0	2	2	2	2	2	2	2	2	1	1	1	1
424	2015-09-10	24	1	4	1	1	0	0	1	1	0	0	0	2	2	4	0	2	2	4	1	1	1	1
425	2015-09-10	25	1	4	1	1	0	0	1	1	0	0	2	2	2	2	2	2	2	2	1	1	1	1
426	2015-09-10	26	1	4	1	1	0	0	1	1	0	0	2	2	2	2	2	2	2	2	1	1	1	1
427	2015-09-10	27	1	4	1	1	0	0	1	1	0	0	2	2	2	2	2	2	2	2	1	1	1	1
428	2015-09-10	28	1	4	1	1	0	0	1	1	0	0	2	1	2	3	2	1	2	3	1	1	1	1
429	2015-09-10	29	1	4	1	1	0	0	1	1	0	0	2	2	1	3	2	2	1	3	1	1	1	1
430	2015-09-10	30	1	4	1	1	0	0	1	1	0	0	2	2	2	2	2	2	2	2	1	1	1	1
431	2015-09-11	1	1	4	0	1	0	1	1	0	0	1	2	2	2	2	2	2	2	2	1	1	1	1
432	2015-09-11	2	1	4	0	1	0	1	1	0	0	1	2	2	2	2	2	2	2	2	1	1	1	1
433	2015-09-11	3	1	4	0	1	0	1	1	0	0	1	2	2	2	2	2	2	2	2	1	1	1	1
434	2015-09-11	4	1	4	0	1	0	1	1	0	0	1	2	2	2	2	2	2	2	2	1	1	1	1
435	2015-09-11	5	1	4	0	1	0	1	1	0	0	1	2	3	1	2	2	3	1	2	1	1	1	1
436	2015-09-11	6	1	4	0	1	0	1	1	0	0	1	2	2	2	2	2	2	2	2	1	1	1	1
437	2015-09-11	7	1	4	0	1	0	1	1	0	0	1	2	2	2	2	2	2	2	2	1	1	1	1
438	2015-09-11	8	1	4	0	1	0	1	1	0	0	1	2	3	1	2	2	3	1	2	1	1	1	1
439	2015-09-11	9	1	4	0	1	0	1	1	0	0	1	2	4	0	2	2	4	0	2	1	1	1	1
440	2015-09-11	10	1	4	0	1	0	1	1	0	0	1	2	2	2	2	2	2	2	2	1	1	1	1
441	2015-09-11	11	1	4	0	1	0	1	1	0	0	1	2	2	2	2	2	2	2	2	1	1	1	1
442	2015-09-11	12	1	4	0	1	0	1	1	0	0	1	2	2	1	3	2	2	1	3	1	1	1	1
443	2015-09-11	13	1	4	0	1	0	1	1	0	0	1	3	2	1	2	3	2	1	2	1	1	1	1
444	2015-09-11	14	1	4	0	1	0	1	1	0	0	1	2	3	1	2	2	3	1	2	1	1	1	1
445	2015-09-11	15	1	4	0	1	0	1	1	0	0	1	3	3	0	2	3	3	0	2	1	1	1	1
446	2015-09-11	16	1	4	0	1	0	1	1	0	0	1	3	2	1	2	3	2	1	2	1	1	1	1
447	2015-09-11	17	1	4	0	1	0	1	1	0	0	1	3	3	0	2	3	3	0	2	1	1	1	1
448	2015-09-14	1	1	4	0	1	1	1	0	1	0	0	3	1	2	2	3	1	2	2	1	1	1	1
449	2015-09-14	2	1	4	0	1	1	1	0	1	0	0	2	2	2	2	2	2	2	2	1	1	1	1
450	2015-09-14	3	1	4	0	1	1	1	0	1	0	0	2	2	2	2	2	2	2	2	1	1	1	1
451	2015-09-14	4	1	4	0	1	1	1	0	1	0	0	3	2	2	1	3	2	2	1	1	1	1	1
452	2015-09-14	5	1	4	0	1	1	1	0	1	0	0	2	2	4	0	2	2	4	0	1	1	1	1
453	2015-09-14	6	1	4	0	1	1	1	0	1	0	0	2	2	3	1	2	2	3	1	1	1	1	1
454	2015-09-14	7	1	4	0	1	1	1	0	1	0	0	2	2	2	2	2	2	2	2	1	1	1	1
455	2015-09-14	8	1	4	0	1	1	1	0	1	0	0	2	2	4	0	2	2	4	0	1	1	1	1
456	2015-09-14	9	1	4	0	1	1	1	0	1	0	0	3	2	2	1	3	2	2	1	1	1	1	1
457	2015-09-14	10	1	4	0	1	1	1	0	1	0	0	2	2	3	1	2	2	3	1	1	1	1	1
458	2015-09-14	11	1	4	0	1	1	1	0	1	0	0	2	2	2	2	2	2	2	2	1	1	1	1
459	2015-09-14	12	1	4	0	1	1	1	0	1	0	0	3	2	2	1	3	2	2	1	1	1	1	1
460	2015-09-14	13	1	4	0	1	1	1	0	1	0	0	3	1	3	1	3	1	3	1	1	1	1	1
461	2015-09-14	14	1	4	0	1	1	1	0	1	0	0	3	1	3	1	3	1	3	1	1	1	1	1
462	2015-09-14	15	1	4	0	1	1	1	0	1	0	0	3	1	3	1	3	1	3	1	1	1	1	1
463	2015-09-14	16	1	4	0	1	1	1	0	1	0	0	3	0	3	2	3	0	3	2	1	1	1	1
464	2015-09-14	17	1	4	0	1	1	1	0	1	0	0	3	2	2	1	3	2	2	1	1	1	1	1
465	2015-09-15	1	1	4	1	1	0	1	0	0	0	1	2	1	3	2	2	1	3	2	1	1	1	1
466	2015-09-15	2	1	4	1	1	0	1	0	0	0	1	2	2	2	2	2	2	2	2	1	1	1	1
467	2015-09-15	3	1	4	1	1	0	1	0	0	0	1	2	1	2	3	2	1	2	3	1	1	1	1
468	2015-09-15	4	1	4	1	1	0	1	0	0	0	1	3	0	5	0	3	0	5	0	1	1	1	1
469	2015-09-15	5	1	4	1	1	0	1	0	0	0	1	2	1	2	3	2	1	2	3	1	1	1	1
470	2015-09-15	6	1	4	1	1	0	1	0	0	0	1	2	2	0	4	2	2	0	4	1	1	1	1
471	2015-09-15	7	1	4	1	1	0	1	0	0	0	1	0	0	0	0	2	0	4	2	0	1	0	0
472	2015-09-15	8	1	4	1	1	0	1	0	0	0	1	2	1	2	3	2	1	2	3	1	1	1	1
473	2015-09-15	9	1	4	1	1	0	1	0	0	0	1	2	2	2	2	2	2	2	2	1	1	1	1
474	2015-09-15	10	1	4	1	1	0	1	0	0	0	1	3	2	1	2	3	2	1	2	1	1	1	1
475	2015-09-15	11	1	4	1	1	0	1	0	0	0	1	0	0	0	0	0	0	0	0	1	1	1	1
476	2015-09-15	12	1	4	1	1	0	1	0	0	0	1	3	2	3	0	3	2	3	0	1	1	1	1
477	2015-09-15	13	1	4	1	1	0	1	0	0	0	1	2	2	3	1	2	2	3	1	1	1	1	1
478	2015-09-15	14	1	4	1	1	0	1	0	0	0	1	2	2	3	1	2	2	3	1	1	1	1	1
479	2015-09-15	15	1	4	1	1	0	1	0	0	0	1	2	2	2	2	2	2	2	2	1	1	1	1
480	2015-09-15	16	1	4	1	1	0	1	0	0	0	1	3	2	3	0	3	2	3	0	1	1	1	1
481	2015-09-15	17	1	4	1	1	0	1	0	0	0	1	3	2	3	0	3	2	3	0	1	1	1	1
482	2015-09-15	18	1	4	1	1	0	1	0	0	0	1	2	2	3	1	2	2	3	1	1	1	1	1
483	2015-09-15	19	1	4	1	1	0	1	0	0	0	1	2	2	2	2	2	2	2	2	1	1	1	1
484	2015-09-15	20	1	4	1	1	0	1	0	0	0	1	2	2	2	2	2	2	2	2	1	1	1	1
485	2015-09-15	21	1	4	1	1	0	1	0	0	0	1	2	2	3	1	2	2	3	1	1	1	1	1
486	2015-09-15	22	1	4	1	1	0	1	0	0	0	1	3	2	3	0	3	2	3	0	1	1	1	1
487	2015-09-15	23	1	4	1	1	0	1	0	0	0	1	3	2	2	1	3	2	2	1	1	1	1	1
488	2015-09-15	24	1	4	1	1	0	1	0	0	0	1	2	2	2	2	2	2	2	2	1	1	1	1
489	2015-09-15	25	1	4	1	1	0	1	0	0	0	1	3	2	2	1	3	2	2	1	1	1	1	1
490	2015-09-15	26	1	4	1	1	0	1	0	0	0	1	2	2	2	2	2	2	2	2	1	1	1	1
491	2015-09-15	27	1	4	1	1	0	1	0	0	0	1	2	2	2	2	2	2	2	2	1	1	1	1
492	2015-09-15	28	1	4	1	1	0	1	0	0	0	1	4	2	1	1	4	2	1	1	1	1	1	1
493	2015-09-15	29	1	4	1	1	0	1	0	0	0	1	2	2	2	2	2	2	2	2	1	1	1	1
494	2015-09-15	30	1	4	1	1	0	1	0	0	0	1	3	2	2	1	3	2	2	1	1	1	1	1
495	2015-09-15	31	1	4	1	1	0	1	0	0	0	1	3	2	3	0	3	2	3	0	1	1	1	1
496	2015-09-15	32	1	4	1	1	0	1	0	0	0	1	2	2	2	2	2	2	2	2	1	1	1	1
497	2015-09-15	33	1	4	1	1	0	1	0	0	0	1	3	2	2	1	3	2	2	1	1	1	1	1
498	2015-09-15	34	1	4	1	1	0	1	0	0	0	1	2	2	2	2	2	2	2	2	1	1	1	1
499	2015-09-15	35	1	4	1	1	0	1	0	0	0	1	2	2	2	2	2	2	2	2	1	1	1	1
500	2015-09-15	36	1	4	1	1	0	1	0	0	0	1	2	2	2	2	2	2	2	2	1	1	1	1
501	2015-09-15	1	1	4	0	0	1	0	1	1	1	0	2	4	2	0	2	4	2	0	1	1	1	1
502	2015-09-15	2	1	4	0	0	1	0	1	1	1	0	2	3	1	2	2	3	1	2	1	1	1	1
503	2015-09-15	3	1	4	0	0	1	0	1	1	1	0	3	2	1	2	3	2	1	2	1	1	1	1
504	2015-09-15	4	1	4	0	0	1	0	1	1	1	0	3	2	1	2	3	2	1	2	1	1	1	1
505	2015-09-15	5	1	4	0	0	1	0	1	1	1	0	3	2	1	2	3	2	1	2	1	1	1	1
506	2015-09-15	6	1	4	0	0	1	0	1	1	1	0	2	2	2	2	2	2	2	2	1	1	1	1
507	2015-09-15	7	1	4	0	0	1	0	1	1	1	0	4	2	2	0	4	2	2	0	1	1	1	1
508	2015-09-15	8	1	4	0	0	1	0	1	1	1	0	2	2	2	2	2	2	2	2	1	1	1	1
509	2015-09-15	9	1	4	0	0	1	0	1	1	1	0	2	2	2	2	2	2	2	2	1	1	1	1
510	2015-09-15	10	1	4	0	0	1	0	1	1	1	0	3	1	2	2	3	1	2	2	1	1	1	1
511	2015-09-15	11	1	4	0	0	1	0	1	1	1	0	2	2	2	2	2	2	2	2	1	1	1	1
512	2015-09-15	12	1	4	0	0	1	0	1	1	1	0	2	2	2	2	2	2	2	2	1	1	1	1
513	2015-09-15	13	1	4	0	0	1	0	1	1	1	0	3	1	2	2	3	1	2	2	1	1	1	1
514	2015-09-16	1	1	4	1	0	1	1	0	0	1	0	3	2	3	0	3	2	3	0	1	1	1	1
515	2015-09-16	2	1	4	1	0	1	1	0	0	1	0	2	2	2	2	1	2	2	0	0	1	1	0
516	2015-09-16	3	1	4	1	0	1	1	0	0	1	0	3	2	2	1	3	2	3	0	1	1	0	0
517	2015-09-16	4	1	4	1	0	1	1	0	0	1	0	2	2	2	2	2	2	2	2	1	1	1	1
518	2015-09-16	5	1	4	1	0	1	1	0	0	1	0	2	2	2	2	0	2	0	1	0	1	0	0
519	2015-09-16	6	1	4	1	0	1	1	0	0	1	0	2	2	2	2	2	2	2	2	1	1	1	1
520	2015-09-16	7	1	4	1	0	1	1	0	0	1	0	2	2	2	2	2	2	2	2	1	1	1	1
521	2015-09-16	8	1	4	1	0	1	1	0	0	1	0	4	2	2	0	4	2	2	0	1	1	1	1
522	2015-09-16	9	1	4	1	0	1	1	0	0	1	0	4	2	2	0	4	2	2	0	1	1	1	1
523	2015-09-16	10	1	4	1	0	1	1	0	0	1	0	4	2	2	0	4	2	2	0	1	1	1	1
524	2015-09-16	11	1	4	1	0	1	1	0	0	1	0	4	2	0	2	4	2	0	2	1	1	1	1
525	2015-09-16	12	1	4	1	0	1	1	0	0	1	0	2	2	2	2	2	2	2	2	1	1	1	1
526	2015-09-16	13	1	4	1	0	1	1	0	0	1	0	3	2	1	2	3	2	1	2	1	1	1	1
527	2015-09-16	14	1	4	1	0	1	1	0	0	1	0	2	2	2	2	2	2	2	2	1	1	1	1
528	2015-09-16	15	1	4	1	0	1	1	0	0	1	0	2	2	2	2	2	2	2	2	1	1	1	1
529	2015-09-16	16	1	4	1	0	1	1	0	0	1	0	3	2	1	2	3	2	1	2	1	1	1	1
530	2015-09-16	17	1	4	1	0	1	1	0	0	1	0	2	3	2	1	2	0	1	0	1	0	0	0
531	2015-09-16	18	1	4	1	0	1	1	0	0	1	0	3	1	2	2	2	2	2	2	0	0	1	1
532	2015-09-16	19	1	4	1	0	1	1	0	0	1	0	2	2	2	2	2	2	2	2	1	1	1	1
533	2015-09-16	20	1	4	1	0	1	1	0	0	1	0	2	2	2	2	2	2	2	2	1	1	1	1
534	2015-09-16	21	1	4	1	0	1	1	0	0	1	0	3	1	2	2	2	2	2	2	0	0	1	1
535	2015-09-16	22	1	4	1	0	1	1	0	0	1	0	2	2	2	2	2	2	2	2	1	1	1	1
536	2015-09-16	23	1	4	1	0	1	1	0	0	1	0	0	0	0	0	3	2	2	1	0	0	0	0
537	2015-09-16	24	1	4	1	0	1	1	0	0	1	0	2	2	2	2	2	2	2	2	1	1	1	1
538	2015-09-16	25	1	4	1	0	1	1	0	0	1	0	2	2	2	2	2	2	2	2	1	1	1	1
539	2015-09-16	26	1	4	1	0	1	1	0	0	1	0	3	1	2	2	2	2	2	2	0	0	1	1
540	2015-09-16	27	1	4	1	0	1	1	0	0	1	0	2	1	3	2	2	1	3	2	1	1	1	1
541	2015-09-16	28	1	4	1	0	1	1	0	0	1	0	2	2	2	2	2	2	2	2	1	1	1	1
542	2015-09-16	29	1	4	1	0	1	1	0	0	1	0	2	2	2	2	2	2	2	2	1	1	1	1
543	2015-09-16	30	1	4	1	0	1	1	0	0	1	0	2	2	2	2	2	2	2	2	1	1	1	1
544	2015-09-16	31	1	4	1	0	1	1	0	0	1	0	2	2	2	2	2	2	2	2	1	1	1	1
545	2015-09-16	32	1	4	1	0	1	1	0	0	1	0	2	2	2	2	2	2	2	2	1	1	1	1
546	2015-09-16	33	1	4	1	0	1	1	0	0	1	0	2	2	2	2	2	2	2	2	1	1	1	1
547	2015-09-16	34	1	4	1	0	1	1	0	0	1	0	2	2	2	2	2	2	2	2	1	1	1	1
548	2015-09-16	1	1	4	0	1	1	0	1	0	0	1	2	3	1	2	2	3	1	2	1	1	1	1
549	2015-09-16	2	1	4	0	1	1	0	1	0	0	1	2	2	2	2	2	2	2	2	1	1	1	1
550	2015-09-16	3	1	4	0	1	1	0	1	0	0	1	2	2	2	2	2	2	2	2	1	1	1	1
551	2015-09-16	4	1	4	0	1	1	0	1	0	0	1	2	2	2	2	2	2	2	2	1	1	1	1
552	2015-09-16	5	1	4	0	1	1	0	1	0	0	1	2	3	1	2	2	2	2	2	1	0	0	1
553	2015-09-16	6	1	4	0	1	1	0	1	0	0	1	2	2	2	2	2	2	2	2	1	1	1	1
554	2015-09-16	7	1	4	0	1	1	0	1	0	0	1	2	2	2	2	2	2	2	2	1	1	1	1
555	2015-09-16	8	1	4	0	1	1	0	1	0	0	1	3	2	1	2	3	2	1	2	1	1	1	1
556	2015-09-16	9	1	4	0	1	1	0	1	0	0	1	3	2	2	1	2	2	2	2	0	1	1	0
557	2015-09-16	10	1	4	0	1	1	0	1	0	0	1	2	2	2	2	2	2	2	2	1	1	1	1
558	2015-09-16	11	1	4	0	1	1	0	1	0	0	1	2	2	2	2	2	2	2	2	1	1	1	1
559	2015-09-16	12	1	4	0	1	1	0	1	0	0	1	2	2	2	2	2	2	2	2	1	1	1	1
560	2015-09-16	13	1	4	0	1	1	0	1	0	0	1	2	2	2	2	2	2	2	2	1	1	1	1
561	2015-09-16	14	1	4	0	1	1	0	1	0	0	1	3	2	1	2	3	2	1	2	1	1	1	1
562	2015-09-16	15	1	4	0	1	1	0	1	0	0	1	3	1	2	2	2	2	2	2	0	0	1	1
563	2015-09-16	16	1	4	0	1	1	0	1	0	0	1	2	2	2	2	2	2	2	2	1	1	1	1
564	2015-09-16	17	1	4	0	1	1	0	1	0	0	1	2	2	2	2	2	3	1	2	1	0	0	1
565	2015-09-16	18	1	4	0	1	1	0	1	0	0	1	2	2	2	2	2	2	2	2	1	1	1	1
566	2015-09-16	19	1	4	0	1	1	0	1	0	0	1	2	2	2	2	2	2	2	2	1	1	1	1
567	2015-09-16	20	1	4	0	1	1	0	1	0	0	1	2	2	2	2	2	2	2	2	1	1	1	1
568	2015-09-17	1	1	4	0	0	1	0	1	0	1	1	2	2	2	2	2	2	2	2	1	1	1	1
569	2015-09-17	2	1	4	0	0	1	0	1	0	1	1	2	2	2	2	2	2	2	2	1	1	1	1
570	2015-09-17	3	1	4	0	0	1	0	1	0	1	1	3	2	2	1	3	2	2	1	1	1	1	1
571	2015-09-17	4	1	4	0	0	1	0	1	0	1	1	2	2	2	2	2	2	2	2	1	1	1	1
572	2015-09-17	5	1	4	0	0	1	0	1	0	1	1	2	3	2	1	2	3	2	1	1	1	1	1
573	2015-09-17	6	1	4	0	0	1	0	1	0	1	1	2	2	2	2	2	2	2	2	1	1	1	1
574	2015-09-17	7	1	4	0	0	1	0	1	0	1	1	2	2	2	2	2	2	2	2	1	1	1	1
575	2015-09-17	8	1	4	0	0	1	0	1	0	1	1	2	2	2	2	2	2	2	2	1	1	1	1
576	2015-09-17	9	1	4	0	0	1	0	1	0	1	1	2	2	2	2	2	2	2	2	1	1	1	1
577	2015-09-17	10	1	4	0	0	1	0	1	0	1	1	2	2	2	2	2	2	2	2	1	1	1	1
578	2015-09-17	11	1	4	0	0	1	0	1	0	1	1	2	2	2	2	2	2	2	2	1	1	1	1
579	2015-09-17	12	1	4	0	0	1	0	1	0	1	1	2	2	2	2	2	2	2	2	1	1	1	1
580	2015-09-17	1	1	4	0	1	1	0	0	1	0	1	2	2	2	2	2	2	2	2	1	1	1	1
581	2015-09-17	2	1	4	0	1	1	0	0	1	0	1	2	2	2	2	2	2	2	2	1	1	1	1
582	2015-09-17	3	1	4	0	1	1	0	0	1	0	1	2	2	2	2	2	2	2	2	1	1	1	1
583	2015-09-17	4	1	4	0	1	1	0	0	1	0	1	2	2	2	2	2	2	2	2	1	1	1	1
584	2015-09-17	5	1	4	0	1	1	0	0	1	0	1	2	2	2	2	2	2	2	2	1	1	1	1
585	2015-09-17	6	1	4	0	1	1	0	0	1	0	1	2	2	2	2	2	2	2	2	1	1	1	1
586	2015-09-17	7	1	4	0	1	1	0	0	1	0	1	2	2	2	2	2	2	2	2	1	1	1	1
587	2015-09-17	8	1	4	0	1	1	0	0	1	0	1	2	2	2	2	2	2	2	2	1	1	1	1
588	2015-09-17	9	1	4	0	1	1	0	0	1	0	1	2	2	2	2	2	2	2	2	1	1	1	1
589	2015-09-17	10	1	4	0	1	1	0	0	1	0	1	2	2	2	2	2	2	2	2	1	1	1	1
590	2015-09-17	11	1	4	0	1	1	0	0	1	0	1	2	2	2	2	2	2	2	2	1	1	1	1
591	2015-09-17	12	1	4	0	1	1	0	0	1	0	1	2	2	2	2	2	2	2	2	1	1	1	1
592	2015-09-17	13	1	4	0	1	1	0	0	1	0	1	2	2	2	2	2	2	2	2	1	1	1	1
593	2015-09-17	14	1	4	0	1	1	0	0	1	0	1	2	2	2	2	2	2	2	2	1	1	1	1
594	2015-09-17	15	1	4	0	1	1	0	0	1	0	1	2	2	2	2	2	2	2	2	1	1	1	1
595	2015-09-17	16	1	4	0	1	1	0	0	1	0	1	2	2	2	2	2	2	2	2	1	1	1	1
596	2015-09-17	17	1	4	0	1	1	0	0	1	0	1	2	2	2	2	2	2	2	2	1	1	1	1
597	2015-09-17	18	1	4	0	1	1	0	0	1	0	1	2	2	2	2	2	2	2	2	1	1	1	1
598	2015-09-18	1	1	4	1	1	0	0	1	1	0	0	3	2	2	1	3	2	2	1	1	1	1	1
599	2015-09-18	2	1	4	1	1	0	0	1	1	0	0	3	2	1	2	3	2	1	2	1	1	1	1
600	2015-09-18	3	1	4	1	1	0	0	1	1	0	0	3	2	1	2	3	2	1	2	1	1	1	1
601	2015-09-18	4	1	4	1	1	0	0	1	1	0	0	3	2	1	2	3	2	1	2	1	1	1	1
602	2015-09-18	5	1	4	1	1	0	0	1	1	0	0	2	2	2	2	2	2	2	2	1	1	1	1
603	2015-09-18	6	1	4	1	1	0	0	1	1	0	0	2	2	2	2	2	2	2	2	1	1	1	1
604	2015-09-18	7	1	4	1	1	0	0	1	1	0	0	2	2	2	2	2	2	2	2	1	1	1	1
605	2015-09-18	8	1	4	1	1	0	0	1	1	0	0	2	2	2	2	2	2	2	2	1	1	1	1
606	2015-09-18	9	1	4	1	1	0	0	1	1	0	0	2	2	2	2	2	2	2	2	1	1	1	1
607	2015-09-18	10	1	4	1	1	0	0	1	1	0	0	3	2	2	1	3	2	2	1	1	1	1	1
608	2015-09-18	11	1	4	1	1	0	0	1	1	0	0	3	2	1	2	3	2	1	2	1	1	1	1
609	2015-09-18	12	1	4	1	1	0	0	1	1	0	0	3	2	2	1	3	2	2	1	1	1	1	1
610	2015-09-18	13	1	4	1	1	0	0	1	1	0	0	4	3	1	0	4	3	1	0	1	1	1	1
611	2015-09-18	14	1	4	1	1	0	0	1	1	0	0	3	2	2	1	3	2	2	1	1	1	1	1
612	2015-09-18	15	1	4	1	1	0	0	1	1	0	0	2	2	2	2	2	2	2	2	1	1	1	1
613	2015-09-18	16	1	4	1	1	0	0	1	1	0	0	2	3	1	2	2	3	1	2	1	1	1	1
614	2015-09-18	17	1	4	1	1	0	0	1	1	0	0	3	2	1	2	3	2	1	2	1	1	1	1
615	2015-09-18	18	1	4	1	1	0	0	1	1	0	0	2	2	2	2	2	2	2	2	1	1	1	1
616	2015-09-18	1	1	4	0	0	0	1	0	1	1	1	1	2	3	2	1	2	3	2	1	1	1	1
617	2015-09-18	2	1	4	0	0	0	1	0	1	1	1	2	2	2	2	2	2	2	2	1	1	1	1
618	2015-09-18	3	1	4	0	0	0	1	0	1	1	1	2	2	2	2	2	2	2	2	1	1	1	1
619	2015-09-18	4	1	4	0	0	0	1	0	1	1	1	2	2	2	2	2	2	2	2	1	1	1	1
620	2015-09-18	5	1	4	0	0	0	1	0	1	1	1	2	2	2	2	2	2	2	2	1	1	1	1
621	2015-09-18	6	1	4	0	0	0	1	0	1	1	1	2	2	2	2	2	2	2	2	1	1	1	1
622	2015-09-18	7	1	4	0	0	0	1	0	1	1	1	2	2	2	2	2	2	2	2	1	1	1	1
623	2015-09-18	8	1	4	0	0	0	1	0	1	1	1	2	2	2	2	2	2	2	2	1	1	1	1
624	2015-09-18	9	1	4	0	0	0	1	0	1	1	1	2	2	2	2	2	2	2	2	1	1	1	1
625	2015-09-18	10	1	4	0	0	0	1	0	1	1	1	3	2	2	1	3	2	2	1	1	1	1	1
626	2015-09-18	11	1	4	0	0	0	1	0	1	1	1	2	2	2	2	2	2	2	2	1	1	1	1
627	2015-09-18	12	1	4	0	0	0	1	0	1	1	1	2	2	2	2	2	2	2	2	1	1	1	1
628	2015-09-18	13	1	4	0	0	0	1	0	1	1	1	2	2	2	2	2	2	2	2	1	1	1	1
629	2015-09-18	14	1	4	0	0	0	1	0	1	1	1	2	2	2	2	2	2	2	2	1	1	1	1
630	2015-09-18	15	1	4	0	0	0	1	0	1	1	1	2	2	2	2	2	2	2	2	1	1	1	1
631	2015-09-18	16	1	4	0	0	0	1	0	1	1	1	2	2	2	2	2	2	2	2	1	1	1	1
632	2015-09-18	17	1	4	0	0	0	1	0	1	1	1	2	2	2	2	2	2	2	2	1	1	1	1
633	2015-09-18	1	1	4	0	1	0	0	1	1	0	1	2	2	2	2	2	2	2	2	1	1	1	1
634	2015-09-18	2	1	4	0	1	0	0	1	1	0	1	2	2	2	2	2	2	2	2	1	1	1	1
635	2015-09-18	3	1	4	0	1	0	0	1	1	0	1	2	2	2	2	2	2	2	2	1	1	1	1
636	2015-09-18	4	1	4	0	1	0	0	1	1	0	1	2	2	2	2	2	2	2	2	1	1	1	1
637	2015-09-18	5	1	4	0	1	0	0	1	1	0	1	2	2	2	2	2	2	2	2	1	1	1	1
638	2015-09-18	6	1	4	0	1	0	0	1	1	0	1	2	2	2	2	2	2	2	2	1	1	1	1
639	2015-09-18	7	1	4	0	1	0	0	1	1	0	1	2	2	2	2	2	2	2	2	1	1	1	1
640	2015-09-18	8	1	4	0	1	0	0	1	1	0	1	2	2	2	2	2	2	2	2	1	1	1	1
641	2015-09-18	9	1	4	0	1	0	0	1	1	0	1	2	2	2	2	2	2	2	2	1	1	1	1
642	2015-09-18	10	1	4	0	1	0	0	1	1	0	1	2	2	2	2	2	2	2	2	1	1	1	1
643	2015-09-18	11	1	4	0	1	0	0	1	1	0	1	2	3	1	2	2	3	1	2	1	1	1	1
644	2015-09-18	12	1	4	0	1	0	0	1	1	0	1	2	2	2	2	2	2	2	2	1	1	1	1
645	2015-09-18	13	1	4	0	1	0	0	1	1	0	1	2	3	1	2	2	3	1	2	1	1	1	1
646	2015-09-18	14	1	4	0	1	0	0	1	1	0	1	2	3	2	1	2	3	2	1	1	1	1	1
647	2015-09-18	15	1	4	0	1	0	0	1	1	0	1	2	2	2	2	2	2	2	2	1	1	1	1
648	2015-09-18	16	1	4	0	1	0	0	1	1	0	1	2	2	2	2	2	2	2	2	1	1	1	1
649	2015-09-18	17	1	4	0	1	0	0	1	1	0	1	2	3	2	1	2	3	2	1	1	1	1	1
650	2015-09-18	18	1	4	0	1	0	0	1	1	0	1	2	2	2	2	2	2	2	2	1	1	1	1
651	2015-09-18	19	1	4	0	1	0	0	1	1	0	1	2	2	2	2	2	2	2	2	1	1	1	1
652	2015-09-18	20	1	4	0	1	0	0	1	1	0	1	2	2	2	2	2	2	2	2	1	1	1	1
653	2015-09-18	21	1	4	0	1	0	0	1	1	0	1	2	2	2	2	2	2	2	2	1	1	1	1
654	2015-09-18	22	1	4	0	1	0	0	1	1	0	1	2	2	2	2	2	2	2	2	1	1	1	1
655	2015-09-18	23	1	4	0	1	0	0	1	1	0	1	2	2	2	2	2	2	2	2	1	1	1	1
656	2015-09-21	1	1	4	1	0	1	0	1	1	0	0	3	2	1	2	3	2	1	2	1	1	1	1
657	2015-09-21	2	1	4	1	0	1	0	1	1	0	0	3	2	1	2	3	2	1	2	1	1	1	1
658	2015-09-21	3	1	4	1	0	1	0	1	1	0	0	2	2	2	2	2	2	2	2	1	1	1	1
659	2015-09-21	4	1	4	1	0	1	0	1	1	0	0	2	2	2	2	2	2	2	2	1	1	1	1
660	2015-09-21	5	1	4	1	0	1	0	1	1	0	0	3	2	1	2	3	2	1	2	1	1	1	1
661	2015-09-21	6	1	4	1	0	1	0	1	1	0	0	3	2	1	2	3	2	1	2	1	1	1	1
662	2015-09-21	7	1	4	1	0	1	0	1	1	0	0	3	2	1	2	3	2	1	2	1	1	1	1
663	2015-09-21	1	1	4	0	0	1	1	0	1	1	0	2	2	2	2	2	2	2	2	1	1	1	1
664	2015-09-21	2	1	4	0	0	1	1	0	1	1	0	2	2	2	2	2	2	2	2	1	1	1	1
665	2015-09-21	3	1	4	0	0	1	1	0	1	1	0	3	2	2	1	3	2	2	1	1	1	1	1
666	2015-09-21	4	1	4	0	0	1	1	0	1	1	0	3	2	1	2	3	2	1	2	1	1	1	1
667	2015-09-21	5	1	4	0	0	1	1	0	1	1	0	2	2	2	2	2	2	2	2	1	1	1	1
668	2015-09-21	6	1	4	0	0	1	1	0	1	1	0	2	2	2	2	2	2	2	2	1	1	1	1
669	2015-09-21	7	1	4	0	0	1	1	0	1	1	0	2	2	2	2	2	2	2	2	1	1	1	1
670	2015-09-21	8	1	4	0	0	1	1	0	1	1	0	2	2	2	2	2	2	2	2	1	1	1	1
671	2015-09-21	9	1	4	0	0	1	1	0	1	1	0	2	2	2	2	2	2	2	2	1	1	1	1
672	2015-09-21	10	1	4	0	0	1	1	0	1	1	0	2	2	2	2	2	2	2	2	1	1	1	1
673	2015-09-21	11	1	4	0	0	1	1	0	1	1	0	2	2	2	2	2	2	2	2	1	1	1	1
674	2015-09-21	12	1	4	0	0	1	1	0	1	1	0	2	2	2	2	2	2	2	2	1	1	1	1
675	2015-09-21	13	1	4	0	0	1	1	0	1	1	0	2	2	2	2	2	2	2	2	1	1	1	1
676	2015-09-21	14	1	4	0	0	1	1	0	1	1	0	2	2	2	2	2	2	2	2	1	1	1	1
677	2015-09-21	15	1	4	0	0	1	1	0	1	1	0	2	2	2	2	2	2	2	2	1	1	1	1
678	2015-09-21	16	1	4	0	0	1	1	0	1	1	0	2	2	2	2	2	2	2	2	1	1	1	1
679	2015-09-21	17	1	4	0	0	1	1	0	1	1	0	3	2	1	2	3	2	1	2	1	1	1	1
680	2015-09-21	18	1	4	0	0	1	1	0	1	1	0	2	2	2	2	2	2	2	2	1	1	1	1
681	2015-09-21	19	1	4	0	0	1	1	0	1	1	0	2	2	2	2	2	2	2	2	1	1	1	1
682	2015-09-21	20	1	4	0	0	1	1	0	1	1	0	2	2	2	2	2	2	2	2	1	1	1	1
683	2015-09-21	21	1	4	0	0	1	1	0	1	1	0	2	3	2	1	2	3	2	1	1	1	1	1
684	2015-09-21	22	1	4	0	0	1	1	0	1	1	0	3	2	1	2	3	2	1	2	1	1	1	1
685	2015-09-21	23	1	4	0	0	1	1	0	1	1	0	2	2	2	2	2	2	2	2	1	1	1	1
686	2015-09-21	24	1	4	0	0	1	1	0	1	1	0	2	2	2	2	2	2	2	2	1	1	1	1
687	2015-09-21	25	1	4	0	0	1	1	0	1	1	0	2	2	2	2	2	2	2	2	1	1	1	1
688	2015-09-21	26	1	4	0	0	1	1	0	1	1	0	2	2	2	2	2	2	2	2	1	1	1	1
689	2015-09-21	27	1	4	0	0	1	1	0	1	1	0	2	2	2	2	2	2	2	2	1	1	1	1
690	2015-09-21	28	1	4	0	0	1	1	0	1	1	0	2	2	2	2	2	2	2	2	1	1	1	1
691	2015-09-21	29	1	4	0	0	1	1	0	1	1	0	2	2	2	2	2	2	2	2	1	1	1	1
692	2015-09-21	30	1	4	0	0	1	1	0	1	1	0	2	2	2	2	2	2	2	2	1	1	1	1
693	2015-09-21	1	1	4	1	1	0	0	0	0	1	1	2	2	2	2	2	2	2	2	1	1	1	1
694	2015-09-21	2	1	4	1	1	0	0	0	0	1	1	1	2	2	3	1	2	2	3	1	1	1	1
695	2015-09-21	3	1	4	1	1	0	0	0	0	1	1	0	4	2	2	0	4	2	2	1	1	1	1
696	2015-09-21	4	1	4	1	1	0	0	0	0	1	1	2	2	2	2	2	2	2	2	1	1	1	1
697	2015-09-21	1	1	4	0	1	0	0	0	1	1	1	2	2	2	2	2	2	2	2	1	1	1	1
698	2015-09-21	2	1	4	0	1	0	0	0	1	1	1	2	2	2	2	2	2	2	2	1	1	1	1
699	2015-09-21	3	1	4	0	1	0	0	0	1	1	1	2	2	2	2	2	2	2	2	1	1	1	1
700	2015-09-21	4	1	4	0	1	0	0	0	1	1	1	2	2	2	2	2	2	2	2	1	1	1	1
701	2015-09-21	5	1	4	0	1	0	0	0	1	1	1	2	2	2	2	2	2	2	2	1	1	1	1
702	2015-09-21	6	1	4	0	1	0	0	0	1	1	1	2	2	2	2	2	2	2	2	1	1	1	1
703	2015-09-21	7	1	4	0	1	0	0	0	1	1	1	2	2	2	2	2	2	2	2	1	1	1	1
704	2015-09-21	8	1	4	0	1	0	0	0	1	1	1	2	2	2	2	2	2	2	2	1	1	1	1
705	2015-09-21	9	1	4	0	1	0	0	0	1	1	1	2	2	2	2	2	2	2	2	1	1	1	1
706	2015-09-21	10	1	4	0	1	0	0	0	1	1	1	2	2	2	2	2	2	2	2	1	1	1	1
707	2015-09-21	11	1	4	0	1	0	0	0	1	1	1	2	2	2	2	2	2	2	2	1	1	1	1
708	2015-09-21	12	1	4	0	1	0	0	0	1	1	1	2	2	2	2	2	2	2	2	1	1	1	1
709	2015-09-21	13	1	4	0	1	0	0	0	1	1	1	2	2	2	2	2	2	2	2	1	1	1	1
710	2015-09-21	14	1	4	0	1	0	0	0	1	1	1	2	2	2	2	2	2	2	2	1	1	1	1
711	2015-09-21	15	1	4	0	1	0	0	0	1	1	1	2	2	2	2	2	2	2	2	1	1	1	1
712	2015-09-22	1	1	4	0	1	1	0	0	0	1	1	2	2	2	2	2	2	2	2	1	1	1	1
713	2015-09-22	2	1	4	0	1	1	0	0	0	1	1	2	2	2	2	2	2	2	2	1	1	1	1
714	2015-09-22	3	1	4	0	1	1	0	0	0	1	1	2	2	2	2	2	2	2	2	1	1	1	1
715	2015-09-22	4	1	4	0	1	1	0	0	0	1	1	2	2	2	2	2	2	2	2	1	1	1	1
716	2015-09-22	5	1	4	0	1	1	0	0	0	1	1	2	2	2	2	2	2	2	2	1	1	1	1
717	2015-09-22	6	1	4	0	1	1	0	0	0	1	1	3	1	2	2	3	1	2	2	1	1	1	1
718	2015-09-22	7	1	4	0	1	1	0	0	0	1	1	2	2	2	2	2	2	2	2	1	1	1	1
719	2015-09-22	8	1	4	0	1	1	0	0	0	1	1	2	2	2	2	2	2	2	2	1	1	1	1
720	2015-09-22	9	1	4	0	1	1	0	0	0	1	1	2	2	2	2	2	2	2	2	1	1	1	1
721	2015-09-22	10	1	4	0	1	1	0	0	0	1	1	2	2	2	2	2	2	2	2	1	1	1	1
722	2015-09-22	11	1	4	0	1	1	0	0	0	1	1	2	2	2	2	2	2	2	2	1	1	1	1
723	2015-09-22	12	1	4	0	1	1	0	0	0	1	1	2	2	2	2	2	2	2	2	1	1	1	1
724	2015-09-22	13	1	4	0	1	1	0	0	0	1	1	2	2	2	2	2	2	2	2	1	1	1	1
725	2015-09-22	14	1	4	0	1	1	0	0	0	1	1	2	2	2	2	2	2	2	2	1	1	1	1
726	2015-09-22	15	1	4	0	1	1	0	0	0	1	1	2	2	2	2	2	2	2	2	1	1	1	1
727	2015-09-22	16	1	4	0	1	1	0	0	0	1	1	2	2	2	2	2	2	2	2	1	1	1	1
728	2015-09-22	17	1	4	0	1	1	0	0	0	1	1	2	2	2	2	2	2	2	2	1	1	1	1
729	2015-09-22	18	1	4	0	1	1	0	0	0	1	1	2	2	2	2	2	2	2	2	1	1	1	1
730	2015-09-22	19	1	4	0	1	1	0	0	0	1	1	2	1	3	2	2	1	3	2	1	1	1	1
731	2015-09-22	20	1	4	0	1	1	0	0	0	1	1	2	2	2	2	2	2	2	2	1	1	1	1
732	2015-09-22	1	1	4	1	0	0	1	1	0	1	0	2	2	2	2	2	2	2	2	1	1	1	1
733	2015-09-22	2	1	4	1	0	0	1	1	0	1	0	1	3	2	2	1	3	2	2	1	1	1	1
734	2015-09-22	3	1	4	1	0	0	1	1	0	1	0	2	2	2	2	2	2	2	2	1	1	1	1
735	2015-09-22	4	1	4	1	0	0	1	1	0	1	0	2	3	1	2	2	3	1	2	1	1	1	1
736	2015-09-22	5	1	4	1	0	0	1	1	0	1	0	2	2	2	2	2	2	2	2	1	1	1	1
737	2015-09-22	6	1	4	1	0	0	1	1	0	1	0	2	3	1	2	2	3	1	2	1	1	1	1
738	2015-09-22	7	1	4	1	0	0	1	1	0	1	0	3	2	1	2	3	2	1	2	1	1	1	1
739	2015-09-22	8	1	4	1	0	0	1	1	0	1	0	2	3	1	2	2	3	1	2	1	1	1	1
740	2015-09-22	9	1	4	1	0	0	1	1	0	1	0	2	3	0	3	2	3	0	3	1	1	1	1
741	2015-09-22	10	1	4	1	0	0	1	1	0	1	0	2	2	2	2	2	2	2	2	1	1	1	1
742	2015-09-22	11	1	4	1	0	0	1	1	0	1	0	1	3	2	2	1	3	2	2	1	1	1	1
743	2015-09-22	12	1	4	1	0	0	1	1	0	1	0	2	4	0	2	2	4	0	2	1	1	1	1
744	2015-09-22	13	1	4	1	0	0	1	1	0	1	0	2	2	2	2	2	2	2	2	1	1	1	1
745	2015-09-22	14	1	4	1	0	0	1	1	0	1	0	2	4	0	2	2	4	0	2	1	1	1	1
746	2015-09-22	15	1	4	1	0	0	1	1	0	1	0	2	4	0	2	2	4	0	2	1	1	1	1
747	2015-09-22	16	1	4	1	0	0	1	1	0	1	0	2	3	2	1	2	3	2	1	1	1	1	1
748	2015-09-22	1	1	4	1	0	0	1	1	0	1	0	2	2	2	2	2	2	2	2	1	1	1	1
749	2015-09-22	2	1	4	1	0	0	1	1	0	1	0	2	2	2	2	2	2	2	2	1	1	1	1
750	2015-09-22	3	1	4	1	0	0	1	1	0	1	0	2	2	2	2	2	2	2	2	1	1	1	1
751	2015-09-22	4	1	4	1	0	0	1	1	0	1	0	2	2	2	2	2	2	2	2	1	1	1	1
752	2015-09-22	5	1	4	1	0	0	1	1	0	1	0	2	2	2	2	2	2	2	2	1	1	1	1
753	2015-09-22	6	1	4	1	0	0	1	1	0	1	0	1	2	3	2	1	2	3	2	1	1	1	1
754	2015-09-22	7	1	4	1	0	0	1	1	0	1	0	2	3	2	1	2	3	2	1	1	1	1	1
755	2015-09-22	8	1	4	1	0	0	1	1	0	1	0	2	2	2	2	2	2	2	2	1	1	1	1
756	2015-09-22	9	1	4	1	0	0	1	1	0	1	0	2	2	2	2	2	2	2	2	1	1	1	1
757	2015-09-22	10	1	4	1	0	0	1	1	0	1	0	2	3	1	2	2	3	1	2	1	1	1	1
758	2015-09-22	11	1	4	1	0	0	1	1	0	1	0	2	2	2	2	2	2	2	2	1	1	1	1
759	2015-09-22	12	1	4	1	0	0	1	1	0	1	0	2	3	1	2	2	3	1	2	1	1	1	1
760	2015-09-22	13	1	4	1	0	0	1	1	0	1	0	2	2	2	2	2	2	2	2	1	1	1	1
761	2015-09-22	14	1	4	1	0	0	1	1	0	1	0	2	3	1	2	2	3	1	2	1	1	1	1
762	2015-09-22	15	1	4	1	0	0	1	1	0	1	0	2	2	2	2	1	3	2	2	0	0	1	1
763	2015-09-28	1	1	4	1	0	1	1	1	0	0	0	4	2	2	0	4	2	2	0	1	1	1	1
764	2015-09-28	2	1	4	1	0	1	1	1	0	0	0	3	3	1	1	3	3	1	1	1	1	1	1
765	2015-09-28	3	1	4	1	0	1	1	1	0	0	0	4	2	2	0	4	2	2	0	1	1	1	1
766	2015-09-28	4	1	4	1	0	1	1	1	0	0	0	3	2	2	1	3	2	2	1	1	1	1	1
767	2015-09-28	5	1	4	1	0	1	1	1	0	0	0	3	2	2	1	3	2	2	1	1	1	1	1
768	2015-09-28	6	1	4	1	0	1	1	1	0	0	0	4	2	2	0	4	2	2	0	1	1	1	1
769	2015-09-28	1	1	4	1	0	0	0	1	0	1	1	2	2	2	2	2	2	2	2	1	1	1	1
770	2015-09-28	2	1	4	1	0	0	0	1	0	1	1	3	2	1	2	3	2	1	2	1	1	1	1
771	2015-09-28	3	1	4	1	0	0	0	1	0	1	1	3	1	2	2	3	2	2	1	1	0	1	0
772	2015-09-28	4	1	4	1	0	0	0	1	0	1	1	2	2	1	3	2	2	1	3	1	1	1	1
773	2015-09-28	5	1	4	1	0	0	0	1	0	1	1	2	2	2	2	2	2	2	2	1	1	1	1
774	2015-09-28	6	1	4	1	0	0	0	1	0	1	1	3	2	1	2	3	2	1	2	1	1	1	1
775	2015-09-30	1	1	4	1	0	1	0	0	1	0	1	2	1	2	3	3	1	2	2	0	1	1	0
776	2015-09-30	2	1	4	1	0	1	0	0	1	0	1	3	2	2	1	3	2	2	1	1	1	1	1
777	2015-09-30	3	1	4	1	0	1	0	0	1	0	1	3	2	3	0	3	2	3	0	1	1	1	1
778	2015-09-30	4	1	4	1	0	1	0	0	1	0	1	3	2	0	3	3	2	0	3	1	1	1	1
779	2015-09-30	5	1	4	1	0	1	0	0	1	0	1	3	2	0	3	3	2	0	3	1	1	1	1
780	2015-09-30	6	1	4	1	0	1	0	0	1	0	1	2	2	4	0	2	2	4	0	1	1	1	1
781	2015-09-30	7	1	4	1	0	1	0	0	1	0	1	3	2	2	1	3	2	2	1	1	1	1	1
782	2015-09-30	8	1	4	1	0	1	0	0	1	0	1	4	2	2	0	3	2	2	1	0	1	1	0
783	2015-09-30	9	1	4	1	0	1	0	0	1	0	1	3	2	3	0	3	2	3	0	1	1	1	1
784	2015-09-30	10	1	4	1	0	1	0	0	1	0	1	3	2	3	0	3	2	3	0	1	1	1	1
785	2015-09-30	11	1	4	1	0	1	0	0	1	0	1	2	2	1	3	2	2	1	3	1	1	1	1
786	2015-09-30	12	1	4	1	0	1	0	0	1	0	1	3	2	3	0	3	2	3	0	1	1	1	1
787	2015-09-30	13	1	4	1	0	1	0	0	1	0	1	2	2	4	0	3	3	2	0	0	0	0	1
788	2015-09-30	14	1	4	1	0	1	0	0	1	0	1	3	2	3	0	3	3	2	0	1	0	0	1
789	2015-09-30	15	1	4	1	0	1	0	0	1	0	1	4	2	2	0	4	2	2	0	1	1	1	1
790	2015-09-30	1	1	4	1	0	1	0	0	0	1	1	4	2	2	0	4	2	2	0	1	1	1	1
791	2015-09-30	2	1	4	1	0	1	0	0	0	1	1	2	1	2	3	2	1	2	3	1	1	1	1
792	2015-09-30	3	1	4	1	0	1	0	0	0	1	1	3	2	3	0	3	2	3	0	1	1	1	1
793	2015-09-30	4	1	4	1	0	1	0	0	0	1	1	3	2	2	1	3	2	2	1	1	1	1	1
794	2015-09-30	5	1	4	1	0	1	0	0	0	1	1	2	2	1	3	2	2	1	3	1	1	1	1
795	2015-09-30	6	1	4	1	0	1	0	0	0	1	1	2	2	4	0	2	2	4	0	1	1	1	1
796	2015-09-30	7	1	4	1	0	1	0	0	0	1	1	2	2	3	1	2	2	3	1	1	1	1	1
797	2015-09-30	8	1	4	1	0	1	0	0	0	1	1	2	2	3	1	2	2	3	1	1	1	1	1
798	2015-09-30	9	1	4	1	0	1	0	0	0	1	1	3	2	2	1	3	2	2	1	1	1	1	1
799	2015-09-30	10	1	4	1	0	1	0	0	0	1	1	3	2	2	1	3	2	2	1	1	1	1	1
800	2015-09-30	11	1	4	1	0	1	0	0	0	1	1	3	2	2	1	3	2	2	1	1	1	1	1
801	2015-09-30	12	1	4	1	0	1	0	0	0	1	1	3	2	1	2	3	2	1	2	1	1	1	1
802	2015-09-30	13	1	4	1	0	1	0	0	0	1	1	3	2	2	1	3	2	2	1	1	1	1	1
803	2015-09-30	14	1	4	1	0	1	0	0	0	1	1	3	2	2	1	3	2	2	1	1	1	1	1
804	2015-09-30	15	1	4	1	0	1	0	0	0	1	1	4	2	2	0	4	2	2	0	1	1	1	1
805	2015-09-30	1	1	4	1	1	1	0	0	0	0	1	0	2	2	4	0	2	2	4	1	1	1	1
806	2015-09-30	2	1	4	1	1	1	0	0	0	0	1	2	2	1	3	2	2	1	3	1	1	1	1
807	2015-09-30	3	1	4	1	1	1	0	0	0	0	1	3	2	1	2	3	2	1	2	1	1	1	1
808	2015-09-30	4	1	4	1	1	1	0	0	0	0	1	2	2	1	3	2	2	1	3	1	1	1	1
809	2015-09-30	5	1	4	1	1	1	0	0	0	0	1	3	2	1	2	3	2	1	2	1	1	1	1
810	2015-09-30	6	1	4	1	1	1	0	0	0	0	1	0	2	2	4	0	2	2	4	1	1	1	1
811	2015-09-30	7	1	4	1	1	1	0	0	0	0	1	2	2	1	3	2	2	1	3	1	1	1	1
812	2015-09-30	8	1	4	1	1	1	0	0	0	0	1	0	2	2	4	0	2	2	4	1	1	1	1
813	2015-09-30	9	1	4	1	1	1	0	0	0	0	1	2	2	1	3	2	2	1	3	1	1	1	1
814	2015-09-30	10	1	4	1	1	1	0	0	0	0	1	2	2	2	2	2	2	2	2	1	1	1	1
815	2015-09-30	11	1	4	1	1	1	0	0	0	0	1	2	2	2	2	2	2	2	2	1	1	1	1
816	2015-09-30	12	1	4	1	1	1	0	0	0	0	1	2	2	2	2	2	2	2	2	1	1	1	1
817	2015-09-30	13	1	4	1	1	1	0	0	0	0	1	2	2	1	3	2	2	1	3	1	1	1	1
818	2015-09-30	14	1	4	1	1	1	0	0	0	0	1	1	2	2	3	1	2	2	3	1	1	1	1
819	2015-09-30	15	1	4	1	1	1	0	0	0	0	1	2	2	2	2	2	2	2	2	1	1	1	1
820	2015-09-30	16	1	4	1	1	1	0	0	0	0	1	2	2	2	2	2	2	2	2	1	1	1	1
																					0.95122	0.963415	0.967073	0.959756	0.960366

## Sheet: IRR displacements HRS tetradic
number	Date	Trial	success	# birds present	Jo	Fr	Pa	Ke	Ly	Wy	Pu	An	R1:DHRS	R2:DHRS	CompDHRS R1-R2
1	2015-08-18	1	1	4	1	1	0	0	1	0	1	0	0	0	1
2	2015-08-18	2	1	4	1	1	0	0	1	0	1	0	0	0	1
3	2015-08-18	3	1	4	1	1	0	0	1	0	1	0	0	0	1
4	2015-08-18	4	1	4	1	1	0	0	1	0	1	0	0	0	1
5	2015-08-18	5	1	4	1	1	0	0	1	0	1	0	1	1	1
6	2015-08-18	6	1	4	1	1	0	0	1	0	1	0	0	0	1
7	2015-08-18	7	1	4	1	1	0	0	1	0	1	0	0	0	1
8	2015-08-18	8	1	4	1	1	0	0	1	0	1	0	0	0	1
9	2015-08-18	9	1	4	1	1	0	0	1	0	1	0	1	1	1
10	2015-08-18	10	1	4	1	1	0	0	1	0	1	0	0	0	1
11	2015-08-18	11	1	4	1	1	0	0	1	0	1	0	0	0	1
12	2015-08-18	12	1	4	1	1	0	0	1	0	1	0	0	0	1
13	2015-08-18	13	1	4	1	1	0	0	1	0	1	0	1	1	1
14	2015-08-18	14	1	4	1	1	0	0	1	0	1	0	0	0	1
15	2015-08-18	1	1	4	0	0	1	1	0	1	0	1	0	0	1
16	2015-08-18	2	1	4	0	0	1	1	0	1	0	1	0	0	1
17	2015-08-18	3	1	4	0	0	1	1	0	1	0	1	2	2	1
18	2015-08-18	4	1	4	0	0	1	1	0	1	0	1	2	2	1
19	2015-08-18	5	1	4	0	0	1	1	0	1	0	1	0	0	1
20	2015-08-18	6	1	4	0	0	1	1	0	1	0	1	0	0	1
21	2015-08-18	7	1	4	0	0	1	1	0	1	0	1	0	0	1
22	2015-08-18	8	1	4	0	0	1	1	0	1	0	1	1	1	1
23	2015-08-18	9	1	4	0	0	1	1	0	1	0	1	0	0	1
24	2015-08-18	10	1	4	0	0	1	1	0	1	0	1	0	0	1
25	2015-08-18	11	1	4	0	0	1	1	0	1	0	1	0	0	1
26	2015-08-18	12	1	4	0	0	1	1	0	1	0	1	0	0	1
27	2015-08-18	13	1	4	0	0	1	1	0	1	0	1	0	0	1
28	2015-08-18	14	1	4	0	0	1	1	0	1	0	1	0	0	1
29	2015-08-18	15	1	4	0	0	1	1	0	1	0	1	0	0	1
30	2015-08-18	1	1	4	0	0	1	1	1	0	0	1	0	0	1
31	2015-08-18	2	1	4	0	0	1	1	1	0	0	1	0	0	1
32	2015-08-18	3	1	4	0	0	1	1	1	0	0	1	0	0	1
33	2015-08-18	4	1	4	0	0	1	1	1	0	0	1	0	0	1
34	2015-08-18	5	1	4	0	0	1	1	1	0	0	1	0	0	1
35	2015-08-18	6	1	4	0	0	1	1	1	0	0	1	0	0	1
36	2015-08-18	7	1	4	0	0	1	1	1	0	0	1	0	0	1
37	2015-08-18	8	1	4	0	0	1	1	1	0	0	1	0	0	1
38	2015-08-18	9	1	4	0	0	1	1	1	0	0	1	0	0	1
39	2015-08-18	10	1	4	0	0	1	1	1	0	0	1	0	0	1
40	2015-08-18	11	1	4	0	0	1	1	1	0	0	1	0	0	1
41	2015-08-18	12	1	4	0	0	1	1	1	0	0	1	0	0	1
42	2015-08-18	13	1	4	0	0	1	1	1	0	0	1	0	0	1
43	2015-08-18	14	1	4	0	0	1	1	1	0	0	1	0	0	1
44	2015-08-18	15	1	4	0	0	1	1	1	0	0	1	0	0	1
45	2015-08-18	16	1	4	0	0	1	1	1	0	0	1	0	0	1
46	2015-08-18	17	1	4	0	0	1	1	1	0	0	1	0	0	1
47	2015-08-18	18	1	4	0	0	1	1	1	0	0	1	0	0	1
48	2015-08-18	19	1	4	0	0	1	1	1	0	0	1	0	0	1
49	2015-08-18	20	1	4	0	0	1	1	1	0	0	1	0	0	1
50	2015-08-18	21	1	4	0	0	1	1	1	0	0	1	1	1	1
51	2015-08-18	22	1	4	0	0	1	1	1	0	0	1	5	5	1
52	2015-08-19	1	1	4	0	0	1	1	0	0	1	1	0	0	1
53	2015-08-19	2	1	4	0	0	1	1	0	0	1	1	0	0	1
54	2015-08-19	3	1	4	0	0	1	1	0	0	1	1	0	0	1
55	2015-08-19	4	1	4	0	0	1	1	0	0	1	1	0	0	1
56	2015-08-19	5	1	4	0	0	1	1	0	0	1	1	0	0	1
57	2015-08-19	6	1	4	0	0	1	1	0	0	1	1	0	0	1
58	2015-08-19	7	1	4	0	0	1	1	0	0	1	1	1	1	1
59	2015-08-19	8	1	4	0	0	1	1	0	0	1	1	0	0	1
60	2015-08-19	9	1	4	0	0	1	1	0	0	1	1	0	0	1
61	2015-08-19	10	1	4	0	0	1	1	0	0	1	1	0	0	1
62	2015-08-19	11	1	4	0	0	1	1	0	0	1	1	0	0	1
63	2015-08-19	12	1	4	0	0	1	1	0	0	1	1	0	0	1
64	2015-08-19	13	1	4	0	0	1	1	0	0	1	1	0	0	1
65	2015-08-19	14	1	4	0	0	1	1	0	0	1	1	1	1	1
66	2015-08-19	15	1	4	0	0	1	1	0	0	1	1	0	0	1
67	2015-08-19	16	1	4	0	0	1	1	0	0	1	1	1	1	1
68	2015-08-19	17	1	4	0	0	1	1	0	0	1	1	0	0	1
69	2015-08-19	18	1	4	0	0	1	1	0	0	1	1	1	1	1
70	2015-08-19	19	1	4	0	0	1	1	0	0	1	1	0	0	1
71	2015-08-19	20	1	4	0	0	1	1	0	0	1	1	1	1	1
72	2015-08-19	21	1	4	0	0	1	1	0	0	1	1	1	1	1
73	2015-08-19	22	1	4	0	0	1	1	0	0	1	1	0	0	1
74	2015-08-19	23	1	4	0	0	1	1	0	0	1	1	0	0	1
75	2015-08-19	24	1	4	0	0	1	1	0	0	1	1	0	2	0
76	2015-08-19	25	1	4	0	0	1	1	0	0	1	1	2	0	0
77	2015-08-20	1	1	4	1	1	0	0	1	0	0	1	0	0	1
78	2015-08-20	2	1	4	1	1	0	0	1	0	0	1	0	0	1
79	2015-08-20	3	1	4	1	1	0	0	1	0	0	1	0	0	1
80	2015-08-20	4	1	4	1	1	0	0	1	0	0	1	0	0	1
81	2015-08-20	5	1	4	1	1	0	0	1	0	0	1	0	0	1
82	2015-08-20	6	1	4	1	1	0	0	1	0	0	1	1	1	1
83	2015-08-24	1	1	4	1	0	0	1	1	0	0	1	0	0	1
84	2015-08-24	2	1	4	1	0	0	1	1	0	0	1	0	0	1
85	2015-08-24	3	1	4	1	0	0	1	1	0	0	1	0	0	1
86	2015-08-24	4	1	4	1	0	0	1	1	0	0	1	0	0	1
87	2015-08-24	5	1	4	1	0	0	1	1	0	0	1	0	0	1
88	2015-08-24	6	1	4	1	0	0	1	1	0	0	1	0	0	1
89	2015-08-24	7	1	4	1	0	0	1	1	0	0	1	0	0	1
90	2015-08-24	8	1	4	1	0	0	1	1	0	0	1	0	0	1
91	2015-08-24	9	1	4	1	0	0	1	1	0	0	1	0	0	1
92	2015-08-24	10	1	4	1	0	0	1	1	0	0	1	0	0	1
93	2015-08-24	11	1	4	1	0	0	1	1	0	0	1	0	0	1
94	2015-08-24	12	1	4	1	0	0	1	1	0	0	1	0	0	1
95	2015-08-24	13	1	4	1	0	0	1	1	0	0	1	0	0	1
96	2015-08-24	14	1	4	1	0	0	1	1	0	0	1	0	0	1
97	2015-08-24	15	1	4	1	0	0	1	1	0	0	1	0	0	1
98	2015-08-24	16	1	4	1	0	0	1	1	0	0	1	0	0	1
99	2015-08-24	17	1	4	1	0	0	1	1	0	0	1	0	0	1
100	2015-08-24	18	1	4	1	0	0	1	1	0	0	1	0	0	1
101	2015-08-24	19	1	4	1	0	0	1	1	0	0	1	0	0	1
102	2015-08-24	20	1	4	1	0	0	1	1	0	0	1	0	0	1
103	2015-08-24	21	1	4	1	0	0	1	1	0	0	1	1	1	1
104	2015-08-24	1	1	4	0	1	1	0	1	0	1	0	1	1	1
105	2015-08-24	2	1	4	0	1	1	0	1	0	1	0	0	0	1
106	2015-08-24	3	1	4	0	1	1	0	1	0	1	0	1	1	1
107	2015-08-24	4	1	4	0	1	1	0	1	0	1	0	1	1	1
108	2015-08-24	5	1	4	0	1	1	0	1	0	1	0	0	0	1
109	2015-08-24	6	1	4	0	1	1	0	1	0	1	0	1	1	1
110	2015-08-24	7	1	4	0	1	1	0	1	0	1	0	0	0	1
111	2015-08-24	8	1	4	0	1	1	0	1	0	1	0	0	0	1
112	2015-08-24	9	1	4	0	1	1	0	1	0	1	0	1	1	1
113	2015-08-24	10	1	4	0	1	1	0	1	0	1	0	0	0	1
114	2015-08-24	11	1	4	0	1	1	0	1	0	1	0	1	1	1
115	2015-08-24	12	1	4	0	1	1	0	1	0	1	0	1	1	1
116	2015-08-24	13	1	4	0	1	1	0	1	0	1	0	1	1	1
117	2015-08-24	14	1	4	0	1	1	0	1	0	1	0	0	0	1
118	2015-08-26	1	1	4	1	0	0	1	0	0	1	1	0	0	1
119	2015-08-26	2	1	4	1	0	0	1	0	0	1	1	0	0	1
120	2015-08-26	3	1	4	1	0	0	1	0	0	1	1	0	0	1
121	2015-08-26	4	1	4	1	0	0	1	0	0	1	1	0	0	1
122	2015-08-26	5	1	4	1	0	0	1	0	0	1	1	0	0	1
123	2015-08-26	6	1	4	1	0	0	1	0	0	1	1	0	0	1
124	2015-08-26	7	1	4	1	0	0	1	0	0	1	1	3	3	1
125	2015-08-26	8	1	4	1	0	0	1	0	0	1	1	0	0	1
126	2015-08-26	9	1	4	1	0	0	1	0	0	1	1	0	0	1
127	2015-08-26	10	1	4	1	0	0	1	0	0	1	1	0	0	1
128	2015-08-26	11	1	4	1	0	0	1	0	0	1	1	0	0	1
129	2015-08-26	12	1	4	1	0	0	1	0	0	1	1	0	0	1
130	2015-08-26	13	1	4	1	0	0	1	0	0	1	1	1	1	1
131	2015-08-26	14	1	4	1	0	0	1	0	0	1	1	0	0	1
132	2015-08-26	15	1	4	1	0	0	1	0	0	1	1	0	0	1
133	2015-08-26	16	1	4	1	0	0	1	0	0	1	1	0	0	1
134	2015-08-26	17	1	4	1	0	0	1	0	0	1	1	0	0	1
135	2015-08-26	18	1	4	1	0	0	1	0	0	1	1	1	1	1
136	2015-08-26	19	1	4	1	0	0	1	0	0	1	1	0	0	1
137	2015-08-26	20	1	4	1	0	0	1	0	0	1	1	0	0	1
138	2015-08-26	21	1	4	1	0	0	1	0	0	1	1	0	0	1
139	2015-08-26	22	1	4	1	0	0	1	0	0	1	1	1	1	1
140	2015-08-26	23	1	4	1	0	0	1	0	0	1	1	0	0	1
141	2015-08-26	24	1	4	1	0	0	1	0	0	1	1	0	0	1
142	2015-08-26	25	1	4	1	0	0	1	0	0	1	1	0	0	1
143	2015-08-26	26	1	4	1	0	0	1	0	0	1	1	0	0	1
144	2015-08-26	27	1	4	1	0	0	1	0	0	1	1	0	0	1
145	2015-08-26	28	1	4	1	0	0	1	0	0	1	1	0	0	1
146	2015-08-26	29	1	4	1	0	0	1	0	0	1	1	0	0	1
147	2015-08-26	30	1	4	1	0	0	1	0	0	1	1	0	0	1
148	2015-08-26	31	1	4	1	0	0	1	0	0	1	1	0	0	1
149	2015-08-26	32	1	4	1	0	0	1	0	0	1	1	0	0	1
150	2015-08-26	33	1	4	1	0	0	1	0	0	1	1	0	0	1
151	2015-08-26	34	1	4	1	0	0	1	0	0	1	1	0	0	1
152	2015-08-26	35	1	4	1	0	0	1	0	0	1	1	0	0	1
153	2015-08-26	36	1	4	1	0	0	1	0	0	1	1	0	0	1
154	2015-08-26	37	1	4	1	0	0	1	0	0	1	1	0	0	1
155	2015-08-26	38	1	4	1	0	0	1	0	0	1	1	0	0	1
156	2015-08-26	39	1	4	1	0	0	1	0	0	1	1	0	0	1
157	2015-08-26	40	1	4	1	0	0	1	0	0	1	1	0	0	1
158	2015-08-26	41	1	4	1	0	0	1	0	0	1	1	0	0	1
159	2015-08-26	1	1	4	0	1	1	1	1	0	0	0	0	0	1
160	2015-08-26	2	1	4	0	1	1	1	1	0	0	0	0	0	1
161	2015-08-26	3	1	4	0	1	1	1	1	0	0	0	0	0	1
162	2015-08-26	4	1	4	0	1	1	1	1	0	0	0	0	0	1
163	2015-08-26	5	1	4	0	1	1	1	1	0	0	0	0	0	1
164	2015-08-26	6	1	4	0	1	1	1	1	0	0	0	0	0	1
165	2015-08-26	7	1	4	0	1	1	1	1	0	0	0	0	0	1
166	2015-08-26	8	1	4	0	1	1	1	1	0	0	0	2	2	1
167	2015-08-26	9	1	4	0	1	1	1	1	0	0	0	0	0	1
168	2015-08-26	10	1	4	0	1	1	1	1	0	0	0	2	2	1
169	2015-08-26	11	1	4	0	1	1	1	1	0	0	0	0	0	1
170	2015-08-26	12	1	4	0	1	1	1	1	0	0	0	0	0	1
171	2015-08-26	13	1	4	0	1	1	1	1	0	0	0	0	0	1
172	2015-08-26	14	1	4	0	1	1	1	1	0	0	0	2	0	0
173	2015-08-26	15	1	4	0	1	1	1	1	0	0	0	1	2	0
174	2015-08-26	16	1	4	0	1	1	1	1	0	0	0	1	1	1
175	2015-08-26	17	1	4	0	1	1	1	1	0	0	0	0	0	1
176	2015-08-26	18	1	4	0	1	1	1	1	0	0	0	0	0	1
177	2015-08-26	19	1	4	0	1	1	1	1	0	0	0	0	0	1
178	2015-08-26	20	1	4	0	1	1	1	1	0	0	0	2	2	1
179	2015-08-26	21	1	4	0	1	1	1	1	0	0	0	1	1	1
180	2015-08-26	22	1	4	0	1	1	1	1	0	0	0	1	1	1
181	2015-08-26	23	1	4	0	1	1	1	1	0	0	0	0	0	1
182	2015-08-26	24	1	4	0	1	1	1	1	0	0	0	0	2	0
183	2015-08-26	25	1	4	0	1	1	1	1	0	0	0	2	2	1
184	2015-08-27	1	1	4	1	0	0	1	1	1	0	0	2	2	1
185	2015-08-27	2	1	4	1	0	0	1	1	1	0	0	2	2	1
186	2015-08-27	3	1	4	1	0	0	1	1	1	0	0	1	1	1
187	2015-08-27	4	1	4	1	0	0	1	1	1	0	0	1	0	0
188	2015-08-28	1	1	4	0	0	0	1	1	0	1	1	0	1	0
189	2015-08-28	2	1	4	0	0	0	1	1	0	1	1	1	1	1
190	2015-08-28	3	1	4	0	0	0	1	1	0	1	1	0	0	1
191	2015-08-28	4	1	4	0	0	0	1	1	0	1	1	0	0	1
192	2015-08-28	5	1	4	0	0	0	1	1	0	1	1	2	2	1
193	2015-08-31	1	1	4	0	0	1	0	1	0	1	1	0	0	1
194	2015-08-31	2	1	4	0	0	1	0	1	0	1	1	1	1	1
195	2015-08-31	1	1	4	1	1	1	1	0	0	0	0	0	0	1
196	2015-08-31	2	1	4	1	1	1	1	0	0	0	0	0	0	1
197	2015-08-31	3	1	4	1	1	1	1	0	0	0	0	0	0	1
198	2015-08-31	4	1	4	1	1	1	1	0	0	0	0	1	0	0
199	2015-08-31	5	1	4	1	1	1	1	0	0	0	0	1	1	1
200	2015-08-31	6	1	4	1	1	1	1	0	0	0	0	1	1	1
201	2015-08-31	7	1	4	1	1	1	1	0	0	0	0	1	1	1
202	2015-08-31	8	1	4	1	1	1	1	0	0	0	0	2	1	0
203	2015-08-31	9	1	4	1	1	1	1	0	0	0	0	0	2	0
204	2015-08-31	10	1	4	1	1	1	1	0	0	0	0	1	0	0
205	2015-08-31	11	1	4	1	1	1	1	0	0	0	0	1	1	1
206	2015-08-31	1	1	4	0	1	1	1	1	0	0	0	1	1	1
207	2015-08-31	2	1	4	0	1	1	1	1	0	0	0	0	0	1
208	2015-08-31	3	1	4	0	1	1	1	1	0	0	0	0	0	1
209	2015-08-31	4	1	4	0	1	1	1	1	0	0	0	0	0	1
210	2015-08-31	5	1	4	0	1	1	1	1	0	0	0	1	1	1
211	2015-08-31	6	1	4	0	1	1	1	1	0	0	0	0	0	1
212	2015-08-31	7	1	4	0	1	1	1	1	0	0	0	1	1	1
213	2015-08-31	8	1	4	0	1	1	1	1	0	0	0	1	1	1
214	2015-09-01	1	1	4	1	1	0	1	0	0	0	1	2	2	1
215	2015-09-03	1	1	4	0	1	0	1	1	1	0	0	0	0	1
216	2015-09-03	2	1	4	0	1	0	1	1	1	0	0	0	0	1
217	2015-09-03	3	1	4	0	1	0	1	1	1	0	0	0	0	1
218	2015-09-03	4	1	4	0	1	0	1	1	1	0	0	0	0	1
219	2015-09-03	5	1	4	0	1	0	1	1	1	0	0	0	0	1
220	2015-09-03	6	1	4	0	1	0	1	1	1	0	0	0	0	1
221	2015-09-03	7	1	4	0	1	0	1	1	1	0	0	0	0	1
222	2015-09-03	8	1	4	0	1	0	1	1	1	0	0	0	0	1
223	2015-09-03	9	1	4	0	1	0	1	1	1	0	0	11	11	1
224	2015-09-03	1	1	4	0	1	0	0	1	0	1	1	0	0	1
225	2015-09-03	2	1	4	0	1	0	0	1	0	1	1	0	0	1
226	2015-09-03	3	1	4	0	1	0	0	1	0	1	1	0	0	1
227	2015-09-03	4	1	4	0	1	0	0	1	0	1	1	0	0	1
228	2015-09-03	5	1	4	0	1	0	0	1	0	1	1	0	0	1
229	2015-09-03	6	1	4	0	1	0	0	1	0	1	1	0	0	1
230	2015-09-03	7	1	4	0	1	0	0	1	0	1	1	0	0	1
231	2015-09-03	8	1	4	0	1	0	0	1	0	1	1	1	1	1
232	2015-09-03	1	1	4	1	1	0	1	0	0	1	0	0	0	1
233	2015-09-03	2	1	4	1	1	0	1	0	0	1	0	0	0	1
234	2015-09-03	3	1	4	1	1	0	1	0	0	1	0	0	0	1
235	2015-09-04	1	1	4	0	1	0	1	0	1	0	1	0	0	1
236	2015-09-04	2	1	4	0	1	0	1	0	1	0	1	0	0	1
237	2015-09-04	3	1	4	0	1	0	1	0	1	0	1	0	0	1
238	2015-09-04	4	1	4	0	1	0	1	0	1	0	1	0	0	1
239	2015-09-04	5	1	4	0	1	0	1	0	1	0	1	0	0	1
240	2015-09-04	6	1	4	0	1	0	1	0	1	0	1	0	0	1
241	2015-09-04	7	1	4	0	1	0	1	0	1	0	1	0	0	1
242	2015-09-04	8	1	4	0	1	0	1	0	1	0	1	0	0	1
243	2015-09-04	9	1	4	0	1	0	1	0	1	0	1	0	0	1
244	2015-09-04	10	1	4	0	1	0	1	0	1	0	1	0	0	1
245	2015-09-04	11	1	4	0	1	0	1	0	1	0	1	0	0	1
246	2015-09-04	12	1	4	0	1	0	1	0	1	0	1	0	0	1
247	2015-09-04	13	1	4	0	1	0	1	0	1	0	1	0	0	1
248	2015-09-04	14	1	4	0	1	0	1	0	1	0	1	0	0	1
249	2015-09-04	15	1	4	0	1	0	1	0	1	0	1	0	0	1
250	2015-09-04	1	1	4	0	1	0	0	1	1	0	1	0	0	1
251	2015-09-04	1	1	4	1	1	1	0	0	0	1	0	0	0	1
252	2015-09-04	2	1	4	1	1	1	0	0	0	1	0	0	0	1
253	2015-09-04	3	1	4	1	1	1	0	0	0	1	0	0	0	1
254	2015-09-04	4	1	4	1	1	1	0	0	0	1	0	0	0	1
255	2015-09-04	5	1	4	1	1	1	0	0	0	1	0	1	1	1
256	2015-09-04	6	1	4	1	1	1	0	0	0	1	0	0	0	1
257	2015-09-04	7	1	4	1	1	1	0	0	0	1	0	2	2	1
258	2015-09-04	8	1	4	1	1	1	0	0	0	1	0	0	0	1
259	2015-09-04	9	1	4	1	1	1	0	0	0	1	0	0	0	1
260	2015-09-08	1	1	4	1	1	1	0	0	0	1	0	0	0	1
261	2015-09-08	2	1	4	1	1	1	0	0	0	1	0	0	0	1
262	2015-09-08	3	1	4	0	0	0	1	1	1	0	1	0	0	1
263	2015-09-08	4	1	4	0	0	0	1	1	1	0	1	0	0	1
264	2015-09-08	5	1	4	0	0	0	1	1	1	0	1	2	2	1
265	2015-09-08	6	1	4	0	0	0	1	1	1	0	1	1	1	1
266	2015-09-08	7	1	4	0	0	0	1	1	1	0	1	1	1	1
267	2015-09-08	8	1	4	0	0	0	1	1	1	0	1	0	0	1
268	2015-09-08	9	1	4	0	0	0	1	1	1	0	1	0	0	1
269	2015-09-08	10	1	4	0	0	0	1	1	1	0	1	0	0	1
270	2015-09-08	11	1	4	0	0	0	1	1	1	0	1	1	1	1
271	2015-09-08	12	1	4	0	0	0	1	1	1	0	1	0	0	1
272	2015-09-08	13	1	4	0	0	0	1	1	1	0	1	0	0	1
273	2015-09-08	14	1	4	0	0	0	1	1	1	0	1	0	0	1
274	2015-09-08	15	1	4	0	0	0	1	1	1	0	1	0	0	1
275	2015-09-08	16	1	4	0	0	0	1	1	1	0	1	0	0	1
276	2015-09-08	17	1	4	0	0	0	1	1	1	0	1	0	0	1
277	2015-09-08	18	1	4	0	0	0	1	1	1	0	1	0	0	1
278	2015-09-08	19	1	4	0	0	0	1	1	1	0	1	0	0	1
279	2015-09-08	20	1	4	0	0	0	1	1	1	0	1	3	3	1
280	2015-09-08	21	1	4	0	0	0	1	1	1	0	1	0	0	1
281	2015-09-08	22	1	4	0	0	0	1	1	1	0	1	0	0	1
283	2015-09-08	23	1	4	0	0	0	1	1	1	0	1	0	0	1
284	2015-09-08	1	1	4	0	0	1	0	1	1	0	1	0	0	1
285	2015-09-08	2	1	4	0	0	1	0	1	1	0	1	0	0	1
286	2015-09-08	3	1	4	0	0	1	0	1	1	0	1	0	0	1
287	2015-09-08	4	1	4	0	0	1	0	1	1	0	1	0	0	1
288	2015-09-08	5	1	4	0	0	1	0	1	1	0	1	0	0	1
289	2015-09-08	6	1	4	0	0	1	0	1	1	0	1	0	0	1
290	2015-09-08	7	1	4	0	0	1	0	1	1	0	1	0	0	1
291	2015-09-08	8	1	4	0	0	1	0	1	1	0	1	0	0	1
292	2015-09-08	9	1	4	0	0	1	0	1	1	0	1	0	0	1
293	2015-09-08	10	1	4	0	0	1	0	1	1	0	1	0	0	1
294	2015-09-08	11	1	4	0	0	1	0	1	1	0	1	0	0	1
295	2015-09-08	12	1	4	0	0	1	0	1	1	0	1	0	0	1
296	2015-09-08	13	1	4	0	0	1	0	1	1	0	1	0	0	1
297	2015-09-08	14	1	4	0	0	1	0	1	1	0	1	0	0	1
298	2015-09-08	15	1	4	0	0	1	0	1	1	0	1	0	0	1
299	2015-09-08	16	1	4	0	0	1	0	1	1	0	1	0	0	1
300	2015-09-08	17	1	4	0	0	1	0	1	1	0	1	0	0	1
301	2015-09-08	18	1	4	0	0	1	0	1	1	0	1	0	0	1
302	2015-09-08	19	1	4	0	0	1	0	1	1	0	1	0	0	1
303	2015-09-08	20	1	4	0	0	1	0	1	1	0	1	0	0	1
304	2015-09-08	21	1	4	0	0	1	0	1	1	0	1	0	0	1
305	2015-09-08	1	1	4	1	1	1	0	0	1	0	0	0	0	1
306	2015-09-08	2	1	4	1	1	1	0	0	1	0	0	0	0	1
307	2015-09-08	3	1	4	1	1	1	0	0	1	0	0	2	2	1
308	2015-09-08	4	1	4	1	1	1	0	0	1	0	0	0	0	1
309	2015-09-08	5	1	4	1	1	1	0	0	1	0	0	0	0	1
310	2015-09-08	6	1	4	1	1	1	0	0	1	0	0	0	0	1
311	2015-09-08	7	1	4	1	1	1	0	0	1	0	0	4	4	1
312	2015-09-08	8	1	4	1	1	1	0	0	1	0	0	0	0	1
313	2015-09-08	9	1	4	1	1	1	0	0	1	0	0	0	0	1
314	2015-09-08	10	1	4	1	1	1	0	0	1	0	0	0	0	1
315	2015-09-08	11	1	4	1	1	1	0	0	1	0	0	0	0	1
316	2015-09-08	12	1	4	1	1	1	0	0	1	0	0	0	0	1
317	2015-09-08	13	1	4	1	1	1	0	0	1	0	0	0	0	1
318	2015-09-08	14	1	4	1	1	1	0	0	1	0	0	0	0	1
319	2015-09-08	15	1	4	1	1	1	0	0	1	0	0	0	0	1
320	2015-09-08	16	1	4	1	1	1	0	0	1	0	0	0	0	1
321	2015-09-08	17	1	4	1	1	1	0	0	1	0	0	0	0	1
322	2015-09-08	18	1	4	1	1	1	0	0	1	0	0	0	0	1
323	2015-09-08	19	1	4	1	1	1	0	0	1	0	0	0	0	1
324	2015-09-08	20	1	4	1	1	1	0	0	1	0	0	0	0	1
325	2015-09-08	21	1	4	1	1	1	0	0	1	0	0	0	0	1
326	2015-09-08	22	1	4	1	1	1	0	0	1	0	0	0	0	1
327	2015-09-08	23	1	4	1	1	1	0	0	1	0	0	0	0	1
328	2015-09-08	24	1	4	1	1	1	0	0	1	0	0	0	0	1
329	2015-09-08	25	1	4	1	1	1	0	0	1	0	0	0	0	1
330	2015-09-08	26	1	4	1	1	1	0	0	1	0	0	0	0	1
331	2015-09-08	27	1	4	1	1	1	0	0	1	0	0	1	1	1
332	2015-09-09	1	1	4	0	1	1	1	0	0	1	0	0	0	1
333	2015-09-09	2	1	4	0	1	1	1	0	0	1	0	0	0	1
334	2015-09-09	3	1	4	0	1	1	1	0	0	1	0	0	0	1
335	2015-09-09	4	1	4	0	1	1	1	0	0	1	0	0	0	1
336	2015-09-09	5	1	4	0	1	1	1	0	0	1	0	0	0	1
337	2015-09-09	6	1	4	0	1	1	1	0	0	1	0	0	0	1
338	2015-09-09	7	1	4	0	1	1	1	0	0	1	0	0	0	1
339	2015-09-09	8	1	4	0	1	1	1	0	0	1	0	0	0	1
340	2015-09-09	9	1	4	0	1	1	1	0	0	1	0	1	1	1
341	2015-09-09	10	1	4	0	1	1	1	0	0	1	0	0	0	1
342	2015-09-09	11	1	4	0	1	1	1	0	0	1	0	0	0	1
343	2015-09-09	12	1	4	0	1	1	1	0	0	1	0	0	0	1
344	2015-09-09	13	1	4	0	1	1	1	0	0	1	0	0	0	1
345	2015-09-09	14	1	4	0	1	1	1	0	0	1	0	0	0	1
346	2015-09-09	15	1	4	0	1	1	1	0	0	1	0	0	0	1
347	2015-09-09	16	1	4	0	1	1	1	0	0	1	0	0	0	1
348	2015-09-09	17	1	4	0	1	1	1	0	0	1	0	0	0	1
349	2015-09-09	18	1	4	0	1	1	1	0	0	1	0	0	0	1
350	2015-09-09	19	1	4	0	1	1	1	0	0	1	0	0	0	1
351	2015-09-09	20	1	4	0	1	1	1	0	0	1	0	0	0	1
352	2015-09-09	21	1	4	0	1	1	1	0	0	1	0	0	0	1
353	2015-09-09	22	1	4	0	1	1	1	0	0	1	0	6	6	1
354	2015-09-09	23	1	4	0	1	1	1	0	0	1	0	0	0	1
355	2015-09-09	24	1	4	0	1	1	1	0	0	1	0	0	0	1
356	2015-09-09	1	1	4	1	0	0	0	1	1	0	1	0	0	1
357	2015-09-09	2	1	4	1	0	0	0	1	1	0	1	0	0	1
358	2015-09-09	3	1	4	1	0	0	0	1	1	0	1	0	0	1
359	2015-09-09	4	1	4	1	0	0	0	1	1	0	1	0	0	1
360	2015-09-09	5	1	4	1	0	0	0	1	1	0	1	0	0	1
361	2015-09-09	6	1	4	1	0	0	0	1	1	0	1	0	0	1
362	2015-09-09	7	1	4	1	0	0	0	1	1	0	1	0	0	1
363	2015-09-09	8	1	4	1	0	0	0	1	1	0	1	0	0	1
364	2015-09-09	9	1	4	1	0	0	0	1	1	0	1	0	0	1
365	2015-09-09	10	1	4	1	0	0	0	1	1	0	1	0	0	1
366	2015-09-09	11	1	4	1	0	0	0	1	1	0	1	0	0	1
367	2015-09-09	12	1	4	1	0	0	0	1	1	0	1	0	0	1
368	2015-09-09	13	1	4	1	0	0	0	1	1	0	1	0	0	1
369	2015-09-09	14	1	4	1	0	0	0	1	1	0	1	0	0	1
370	2015-09-09	15	1	4	1	0	0	0	1	1	0	1	0	0	1
371	2015-09-09	16	1	4	1	0	0	0	1	1	0	1	0	0	1
372	2015-09-09	17	1	4	1	0	0	0	1	1	0	1	0	0	1
373	2015-09-09	18	1	4	1	0	0	0	1	1	0	1	0	0	1
374	2015-09-09	19	1	4	1	0	0	0	1	1	0	1	0	0	1
375	2015-09-09	20	1	4	1	0	0	0	1	1	0	1	0	0	1
376	2015-09-09	21	1	4	1	0	0	0	1	1	0	1	0	0	1
377	2015-09-09	22	1	4	1	0	0	0	1	1	0	1	0	0	1
378	2015-09-09	23	1	4	1	0	0	0	1	1	0	1	0	0	1
379	2015-09-09	24	1	4	1	0	0	0	1	1	0	1	0	0	1
380	2015-09-09	25	1	4	1	0	0	0	1	1	0	1	0	0	1
381	2015-09-09	26	1	4	1	0	0	0	1	1	0	1	1	1	1
382	2015-09-09	27	1	4	1	0	0	0	1	1	0	1	1	1	1
385	2015-09-10	1	1	4	0	1	1	1	0	0	0	1	1	1	1
386	2015-09-10	2	1	4	0	1	1	1	0	0	0	1	0	0	1
387	2015-09-10	3	1	4	0	1	1	1	0	0	0	1	0	0	1
388	2015-09-10	4	1	4	0	1	1	1	0	0	0	1	0	0	1
389	2015-09-10	5	1	4	0	1	1	1	0	0	0	1	0	0	1
390	2015-09-10	6	1	4	0	1	1	1	0	0	0	1	1	1	1
391	2015-09-10	7	1	4	0	1	1	1	0	0	0	1	0	0	1
392	2015-09-10	8	1	4	0	1	1	1	0	0	0	1	0	0	1
393	2015-09-10	9	1	4	0	1	1	1	0	0	0	1	0	0	1
394	2015-09-10	10	1	4	0	1	1	1	0	0	0	1	0	0	1
395	2015-09-10	11	1	4	0	1	1	1	0	0	0	1	0	0	1
396	2015-09-10	12	1	4	0	1	1	1	0	0	0	1	0	0	1
397	2015-09-10	13	1	4	0	1	1	1	0	0	0	1	0	0	1
398	2015-09-10	14	1	4	0	1	1	1	0	0	0	1	0	0	1
399	2015-09-10	15	1	4	0	1	1	1	0	0	0	1	0	0	1
400	2015-09-10	16	1	4	0	1	1	1	0	0	0	1	0	0	1
401	2015-09-10	1	1	4	1	1	0	0	1	1	0	0	0	0	1
402	2015-09-10	2	1	4	1	1	0	0	1	1	0	0	0	0	1
403	2015-09-10	3	1	4	1	1	0	0	1	1	0	0	0	0	1
404	2015-09-10	4	1	4	1	1	0	0	1	1	0	0	0	0	1
405	2015-09-10	5	1	4	1	1	0	0	1	1	0	0	0	0	1
406	2015-09-10	6	1	4	1	1	0	0	1	1	0	0	0	0	1
407	2015-09-10	7	1	4	1	1	0	0	1	1	0	0	0	0	1
408	2015-09-10	8	1	4	1	1	0	0	1	1	0	0	0	0	1
409	2015-09-10	9	1	4	1	1	0	0	1	1	0	0	0	0	1
410	2015-09-10	10	1	4	1	1	0	0	1	1	0	0	0	0	1
411	2015-09-10	11	1	4	1	1	0	0	1	1	0	0	0	0	1
412	2015-09-10	12	1	4	1	1	0	0	1	1	0	0	0	0	1
413	2015-09-10	13	1	4	1	1	0	0	1	1	0	0	0	0	1
414	2015-09-10	14	1	4	1	1	0	0	1	1	0	0	0	0	1
415	2015-09-10	15	1	4	1	1	0	0	1	1	0	0	0	0	1
416	2015-09-10	16	1	4	1	1	0	0	1	1	0	0	0	0	1
417	2015-09-10	17	1	4	1	1	0	0	1	1	0	0	0	0	1
418	2015-09-10	18	1	4	1	1	0	0	1	1	0	0	0	0	1
419	2015-09-10	19	1	4	1	1	0	0	1	1	0	0	0	0	1
420	2015-09-10	20	1	4	1	1	0	0	1	1	0	0	0	0	1
421	2015-09-10	21	1	4	1	1	0	0	1	1	0	0	0	0	1
422	2015-09-10	22	1	4	1	1	0	0	1	1	0	0	0	0	1
423	2015-09-10	23	1	4	1	1	0	0	1	1	0	0	0	0	1
424	2015-09-10	24	1	4	1	1	0	0	1	1	0	0	0	0	1
425	2015-09-10	25	1	4	1	1	0	0	1	1	0	0	0	0	1
426	2015-09-10	26	1	4	1	1	0	0	1	1	0	0	0	0	1
427	2015-09-10	27	1	4	1	1	0	0	1	1	0	0	0	0	1
428	2015-09-10	28	1	4	1	1	0	0	1	1	0	0	0	0	1
429	2015-09-10	29	1	4	1	1	0	0	1	1	0	0	1	1	1
430	2015-09-10	30	1	4	1	1	0	0	1	1	0	0	0	0	1
431	2015-09-11	1	1	4	0	1	0	1	1	0	0	1	0	0	1
432	2015-09-11	2	1	4	0	1	0	1	1	0	0	1	0	0	1
433	2015-09-11	3	1	4	0	1	0	1	1	0	0	1	0	0	1
434	2015-09-11	4	1	4	0	1	0	1	1	0	0	1	1	1	1
435	2015-09-11	5	1	4	0	1	0	1	1	0	0	1	0	0	1
436	2015-09-11	6	1	4	0	1	0	1	1	0	0	1	0	0	1
437	2015-09-11	7	1	4	0	1	0	1	1	0	0	1	1	1	1
438	2015-09-11	8	1	4	0	1	0	1	1	0	0	1	1	1	1
439	2015-09-11	9	1	4	0	1	0	1	1	0	0	1	0	0	1
440	2015-09-11	10	1	4	0	1	0	1	1	0	0	1	0	0	1
441	2015-09-11	11	1	4	0	1	0	1	1	0	0	1	0	0	1
442	2015-09-11	12	1	4	0	1	0	1	1	0	0	1	0	0	1
443	2015-09-11	13	1	4	0	1	0	1	1	0	0	1	0	0	1
444	2015-09-11	14	1	4	0	1	0	1	1	0	0	1	0	0	1
445	2015-09-11	15	1	4	0	1	0	1	1	0	0	1	0	0	1
446	2015-09-11	16	1	4	0	1	0	1	1	0	0	1	0	0	1
447	2015-09-11	17	1	4	0	1	0	1	1	0	0	1	0	0	1
448	2015-09-14	1	1	4	0	1	1	1	0	1	0	0	0	0	1
449	2015-09-14	2	1	4	0	1	1	1	0	1	0	0	2	2	1
450	2015-09-14	3	1	4	0	1	1	1	0	1	0	0	0	0	1
451	2015-09-14	4	1	4	0	1	1	1	0	1	0	0	0	0	1
452	2015-09-14	5	1	4	0	1	1	1	0	1	0	0	0	0	1
453	2015-09-14	6	1	4	0	1	1	1	0	1	0	0	5	5	1
454	2015-09-14	7	1	4	0	1	1	1	0	1	0	0	0	0	1
455	2015-09-14	8	1	4	0	1	1	1	0	1	0	0	0	0	1
456	2015-09-14	9	1	4	0	1	1	1	0	1	0	0	0	0	1
457	2015-09-14	10	1	4	0	1	1	1	0	1	0	0	0	0	1
458	2015-09-14	11	1	4	0	1	1	1	0	1	0	0	0	0	1
459	2015-09-14	12	1	4	0	1	1	1	0	1	0	0	0	0	1
460	2015-09-14	13	1	4	0	1	1	1	0	1	0	0	0	0	1
461	2015-09-14	14	1	4	0	1	1	1	0	1	0	0	0	0	1
462	2015-09-14	15	1	4	0	1	1	1	0	1	0	0	0	0	1
463	2015-09-14	16	1	4	0	1	1	1	0	1	0	0	0	0	1
464	2015-09-14	17	1	4	0	1	1	1	0	1	0	0	0	0	1
465	2015-09-15	1	1	4	1	1	0	1	0	0	0	1	0	0	1
466	2015-09-15	2	1	4	1	1	0	1	0	0	0	1	0	0	1
467	2015-09-15	3	1	4	1	1	0	1	0	0	0	1	0	0	1
468	2015-09-15	4	1	4	1	1	0	1	0	0	0	1	0	0	1
469	2015-09-15	5	1	4	1	1	0	1	0	0	0	1	0	0	1
470	2015-09-15	6	1	4	1	1	0	1	0	0	0	1	0	0	1
471	2015-09-15	7	1	4	1	1	0	1	0	0	0	1	0	0	1
472	2015-09-15	8	1	4	1	1	0	1	0	0	0	1	0	0	1
473	2015-09-15	9	1	4	1	1	0	1	0	0	0	1	0	0	1
474	2015-09-15	10	1	4	1	1	0	1	0	0	0	1	0	0	1
475	2015-09-15	11	1	4	1	1	0	1	0	0	0	1	0	0	1
476	2015-09-15	12	1	4	1	1	0	1	0	0	0	1	0	0	1
477	2015-09-15	13	1	4	1	1	0	1	0	0	0	1	0	0	1
478	2015-09-15	14	1	4	1	1	0	1	0	0	0	1	0	0	1
479	2015-09-15	15	1	4	1	1	0	1	0	0	0	1	0	0	1
480	2015-09-15	16	1	4	1	1	0	1	0	0	0	1	0	0	1
481	2015-09-15	17	1	4	1	1	0	1	0	0	0	1	0	0	1
482	2015-09-15	18	1	4	1	1	0	1	0	0	0	1	0	0	1
483	2015-09-15	19	1	4	1	1	0	1	0	0	0	1	0	0	1
484	2015-09-15	20	1	4	1	1	0	1	0	0	0	1	0	0	1
485	2015-09-15	21	1	4	1	1	0	1	0	0	0	1	0	0	1
486	2015-09-15	22	1	4	1	1	0	1	0	0	0	1	0	0	1
487	2015-09-15	23	1	4	1	1	0	1	0	0	0	1	0	0	1
488	2015-09-15	24	1	4	1	1	0	1	0	0	0	1	0	0	1
489	2015-09-15	25	1	4	1	1	0	1	0	0	0	1	0	0	1
490	2015-09-15	26	1	4	1	1	0	1	0	0	0	1	0	0	1
491	2015-09-15	27	1	4	1	1	0	1	0	0	0	1	0	0	1
492	2015-09-15	28	1	4	1	1	0	1	0	0	0	1	0	0	1
493	2015-09-15	29	1	4	1	1	0	1	0	0	0	1	0	0	1
494	2015-09-15	30	1	4	1	1	0	1	0	0	0	1	0	0	1
495	2015-09-15	31	1	4	1	1	0	1	0	0	0	1	0	0	1
496	2015-09-15	32	1	4	1	1	0	1	0	0	0	1	0	0	1
497	2015-09-15	33	1	4	1	1	0	1	0	0	0	1	0	0	1
498	2015-09-15	34	1	4	1	1	0	1	0	0	0	1	0	0	1
499	2015-09-15	35	1	4	1	1	0	1	0	0	0	1	0	0	1
501	2015-09-15	1	1	4	0	0	1	0	1	1	1	0	2	2	1
502	2015-09-15	2	1	4	0	0	1	0	1	1	1	0	1	1	1
503	2015-09-15	3	1	4	0	0	1	0	1	1	1	0	1	1	1
504	2015-09-15	4	1	4	0	0	1	0	1	1	1	0	0	0	1
505	2015-09-15	5	1	4	0	0	1	0	1	1	1	0	0	0	1
506	2015-09-15	6	1	4	0	0	1	0	1	1	1	0	0	0	1
507	2015-09-15	7	1	4	0	0	1	0	1	1	1	0	0	0	1
508	2015-09-15	8	1	4	0	0	1	0	1	1	1	0	0	0	1
509	2015-09-15	9	1	4	0	0	1	0	1	1	1	0	0	0	1
510	2015-09-15	10	1	4	0	0	1	0	1	1	1	0	0	0	1
511	2015-09-15	11	1	4	0	0	1	0	1	1	1	0	0	0	1
512	2015-09-15	12	1	4	0	0	1	0	1	1	1	0	0	0	1
513	2015-09-15	13	1	4	0	0	1	0	1	1	1	0	1	1	1
514	2015-09-16	1	1	4	1	0	1	1	0	0	1	0	0	0	1
515	2015-09-16	2	1	4	1	0	1	1	0	0	1	0	0	0	1
516	2015-09-16	3	1	4	1	0	1	1	0	0	1	0	0	0	1
517	2015-09-16	4	1	4	1	0	1	1	0	0	1	0	0	0	1
518	2015-09-16	5	1	4	1	0	1	1	0	0	1	0	0	0	1
519	2015-09-16	6	1	4	1	0	1	1	0	0	1	0	0	0	1
520	2015-09-16	7	1	4	1	0	1	1	0	0	1	0	0	0	1
521	2015-09-16	8	1	4	1	0	1	1	0	0	1	0	0	0	1
522	2015-09-16	9	1	4	1	0	1	1	0	0	1	0	0	0	1
523	2015-09-16	10	1	4	1	0	1	1	0	0	1	0	0	0	1
524	2015-09-16	11	1	4	1	0	1	1	0	0	1	0	1	1	1
525	2015-09-16	12	1	4	1	0	1	1	0	0	1	0	1	1	1
526	2015-09-16	13	1	4	1	0	1	1	0	0	1	0	0	0	1
527	2015-09-16	14	1	4	1	0	1	1	0	0	1	0	0	0	1
528	2015-09-16	15	1	4	1	0	1	1	0	0	1	0	0	0	1
529	2015-09-16	16	1	4	1	0	1	1	0	0	1	0	0	0	1
530	2015-09-16	17	1	4	1	0	1	1	0	0	1	0	0	0	1
531	2015-09-16	18	1	4	1	0	1	1	0	0	1	0	0	0	1
532	2015-09-16	19	1	4	1	0	1	1	0	0	1	0	0	0	1
533	2015-09-16	20	1	4	1	0	1	1	0	0	1	0	0	0	1
534	2015-09-16	21	1	4	1	0	1	1	0	0	1	0	1	1	1
535	2015-09-16	22	1	4	1	0	1	1	0	0	1	0	0	0	1
536	2015-09-16	23	1	4	1	0	1	1	0	0	1	0	0	0	1
537	2015-09-16	24	1	4	1	0	1	1	0	0	1	0	1	0	0
538	2015-09-16	25	1	4	1	0	1	1	0	0	1	0	0	1	0
539	2015-09-16	26	1	4	1	0	1	1	0	0	1	0	0	0	1
540	2015-09-16	27	1	4	1	0	1	1	0	0	1	0	0	0	1
541	2015-09-16	28	1	4	1	0	1	1	0	0	1	0	0	0	1
542	2015-09-16	29	1	4	1	0	1	1	0	0	1	0	1	0	0
543	2015-09-16	30	1	4	1	0	1	1	0	0	1	0	0	1	0
544	2015-09-16	31	1	4	1	0	1	1	0	0	1	0	1	0	0
545	2015-09-16	32	1	4	1	0	1	1	0	0	1	0	0	1	0
546	2015-09-16	33	1	4	1	0	1	1	0	0	1	0	0	0	1
547	2015-09-16	34	1	4	1	0	1	1	0	0	1	0	0	0	1
548	2015-09-16	1	1	4	0	1	1	0	1	0	0	1	0	0	1
549	2015-09-16	2	1	4	0	1	1	0	1	0	0	1	0	0	1
550	2015-09-16	3	1	4	0	1	1	0	1	0	0	1	0	0	1
551	2015-09-16	4	1	4	0	1	1	0	1	0	0	1	0	0	1
552	2015-09-16	5	1	4	0	1	1	0	1	0	0	1	0	0	1
553	2015-09-16	6	1	4	0	1	1	0	1	0	0	1	0	0	1
554	2015-09-16	7	1	4	0	1	1	0	1	0	0	1	0	0	1
555	2015-09-16	8	1	4	0	1	1	0	1	0	0	1	0	0	1
556	2015-09-16	9	1	4	0	1	1	0	1	0	0	1	0	0	1
557	2015-09-16	10	1	4	0	1	1	0	1	0	0	1	0	0	1
558	2015-09-16	11	1	4	0	1	1	0	1	0	0	1	1	1	1
559	2015-09-16	12	1	4	0	1	1	0	1	0	0	1	0	0	1
560	2015-09-16	13	1	4	0	1	1	0	1	0	0	1	0	0	1
561	2015-09-16	14	1	4	0	1	1	0	1	0	0	1	1	1	1
562	2015-09-16	15	1	4	0	1	1	0	1	0	0	1	0	0	1
563	2015-09-16	16	1	4	0	1	1	0	1	0	0	1	0	0	1
564	2015-09-16	17	1	4	0	1	1	0	1	0	0	1	0	0	1
565	2015-09-16	18	1	4	0	1	1	0	1	0	0	1	0	0	1
566	2015-09-16	19	1	4	0	1	1	0	1	0	0	1	0	0	1
567	2015-09-16	20	1	4	0	1	1	0	1	0	0	1	1	1	1
568	2015-09-17	1	1	4	0	0	1	0	1	0	1	1	0	0	1
569	2015-09-17	2	1	4	0	0	1	0	1	0	1	1	0	0	1
570	2015-09-17	3	1	4	0	0	1	0	1	0	1	1	0	0	1
571	2015-09-17	4	1	4	0	0	1	0	1	0	1	1	0	0	1
572	2015-09-17	5	1	4	0	0	1	0	1	0	1	1	0	0	1
573	2015-09-17	6	1	4	0	0	1	0	1	0	1	1	0	0	1
574	2015-09-17	7	1	4	0	0	1	0	1	0	1	1	0	0	1
575	2015-09-17	8	1	4	0	0	1	0	1	0	1	1	0	0	1
576	2015-09-17	9	1	4	0	0	1	0	1	0	1	1	0	0	1
577	2015-09-17	10	1	4	0	0	1	0	1	0	1	1	0	0	1
578	2015-09-17	11	1	4	0	0	1	0	1	0	1	1	0	0	1
579	2015-09-17	12	1	4	0	0	1	0	1	0	1	1	0	0	1
580	2015-09-17	1	1	4	0	1	1	0	0	1	0	1	0	0	1
581	2015-09-17	2	1	4	0	1	1	0	0	1	0	1	0	0	1
582	2015-09-17	3	1	4	0	1	1	0	0	1	0	1	0	0	1
583	2015-09-17	4	1	4	0	1	1	0	0	1	0	1	0	0	1
584	2015-09-17	5	1	4	0	1	1	0	0	1	0	1	0	0	1
585	2015-09-17	6	1	4	0	1	1	0	0	1	0	1	0	0	1
586	2015-09-17	7	1	4	0	1	1	0	0	1	0	1	0	0	1
587	2015-09-17	8	1	4	0	1	1	0	0	1	0	1	0	0	1
588	2015-09-17	9	1	4	0	1	1	0	0	1	0	1	0	0	1
589	2015-09-17	10	1	4	0	1	1	0	0	1	0	1	0	0	1
590	2015-09-17	11	1	4	0	1	1	0	0	1	0	1	0	0	1
591	2015-09-17	12	1	4	0	1	1	0	0	1	0	1	0	0	1
592	2015-09-17	13	1	4	0	1	1	0	0	1	0	1	0	0	1
593	2015-09-17	14	1	4	0	1	1	0	0	1	0	1	0	0	1
594	2015-09-17	15	1	4	0	1	1	0	0	1	0	1	0	0	1
595	2015-09-17	16	1	4	0	1	1	0	0	1	0	1	0	0	1
596	2015-09-17	17	1	4	0	1	1	0	0	1	0	1	0	0	1
597	2015-09-17	18	1	4	0	1	1	0	0	1	0	1	1	1	1
598	2015-09-18	1	1	4	1	1	0	0	1	1	0	0	0	0	1
599	2015-09-18	2	1	4	1	1	0	0	1	1	0	0	0	0	1
600	2015-09-18	3	1	4	1	1	0	0	1	1	0	0	0	0	1
601	2015-09-18	4	1	4	1	1	0	0	1	1	0	0	0	0	1
602	2015-09-18	5	1	4	1	1	0	0	1	1	0	0	0	0	1
603	2015-09-18	6	1	4	1	1	0	0	1	1	0	0	0	0	1
604	2015-09-18	7	1	4	1	1	0	0	1	1	0	0	0	0	1
605	2015-09-18	8	1	4	1	1	0	0	1	1	0	0	0	0	1
606	2015-09-18	9	1	4	1	1	0	0	1	1	0	0	0	0	1
607	2015-09-18	10	1	4	1	1	0	0	1	1	0	0	0	0	1
608	2015-09-18	11	1	4	1	1	0	0	1	1	0	0	0	0	1
609	2015-09-18	12	1	4	1	1	0	0	1	1	0	0	0	0	1
610	2015-09-18	13	1	4	1	1	0	0	1	1	0	0	0	0	1
611	2015-09-18	14	1	4	1	1	0	0	1	1	0	0	0	0	1
612	2015-09-18	15	1	4	1	1	0	0	1	1	0	0	1	1	1
613	2015-09-18	16	1	4	1	1	0	0	1	1	0	0	0	0	1
614	2015-09-18	17	1	4	1	1	0	0	1	1	0	0	0	0	1
615	2015-09-18	18	1	4	1	1	0	0	1	1	0	0	0	0	1
616	2015-09-18	1	1	4	0	0	0	1	0	1	1	1	0	0	1
617	2015-09-18	2	1	4	0	0	0	1	0	1	1	1	0	0	1
618	2015-09-18	3	1	4	0	0	0	1	0	1	1	1	0	0	1
619	2015-09-18	4	1	4	0	0	0	1	0	1	1	1	0	0	1
620	2015-09-18	5	1	4	0	0	0	1	0	1	1	1	0	0	1
621	2015-09-18	6	1	4	0	0	0	1	0	1	1	1	0	0	1
622	2015-09-18	7	1	4	0	0	0	1	0	1	1	1	0	0	1
623	2015-09-18	8	1	4	0	0	0	1	0	1	1	1	0	0	1
624	2015-09-18	9	1	4	0	0	0	1	0	1	1	1	0	0	1
625	2015-09-18	10	1	4	0	0	0	1	0	1	1	1	0	0	1
626	2015-09-18	11	1	4	0	0	0	1	0	1	1	1	0	0	1
627	2015-09-18	12	1	4	0	0	0	1	0	1	1	1	0	0	1
628	2015-09-18	13	1	4	0	0	0	1	0	1	1	1	1	1	1
629	2015-09-18	14	1	4	0	0	0	1	0	1	1	1	0	0	1
630	2015-09-18	15	1	4	0	0	0	1	0	1	1	1	0	0	1
631	2015-09-18	16	1	4	0	0	0	1	0	1	1	1	0	0	1
632	2015-09-18	17	1	4	0	0	0	1	0	1	1	1	0	0	1
633	2015-09-18	1	1	4	0	1	0	0	1	1	0	1	0	0	1
634	2015-09-18	2	1	4	0	1	0	0	1	1	0	1	0	0	1
635	2015-09-18	3	1	4	0	1	0	0	1	1	0	1	0	0	1
636	2015-09-18	4	1	4	0	1	0	0	1	1	0	1	0	0	1
637	2015-09-18	5	1	4	0	1	0	0	1	1	0	1	0	0	1
638	2015-09-18	6	1	4	0	1	0	0	1	1	0	1	0	0	1
639	2015-09-18	7	1	4	0	1	0	0	1	1	0	1	0	0	1
640	2015-09-18	8	1	4	0	1	0	0	1	1	0	1	0	0	1
641	2015-09-18	9	1	4	0	1	0	0	1	1	0	1	0	0	1
642	2015-09-18	10	1	4	0	1	0	0	1	1	0	1	0	0	1
643	2015-09-18	11	1	4	0	1	0	0	1	1	0	1	0	0	1
644	2015-09-18	12	1	4	0	1	0	0	1	1	0	1	0	0	1
645	2015-09-18	13	1	4	0	1	0	0	1	1	0	1	0	0	1
646	2015-09-18	14	1	4	0	1	0	0	1	1	0	1	0	0	1
647	2015-09-18	15	1	4	0	1	0	0	1	1	0	1	1	1	1
648	2015-09-18	16	1	4	0	1	0	0	1	1	0	1	0	0	1
649	2015-09-18	17	1	4	0	1	0	0	1	1	0	1	0	0	1
650	2015-09-18	18	1	4	0	1	0	0	1	1	0	1	0	0	1
651	2015-09-18	19	1	4	0	1	0	0	1	1	0	1	0	0	1
652	2015-09-18	20	1	4	0	1	0	0	1	1	0	1	0	0	1
653	2015-09-18	21	1	4	0	1	0	0	1	1	0	1	0	0	1
654	2015-09-18	22	1	4	0	1	0	0	1	1	0	1	0	0	1
655	2015-09-18	23	1	4	0	1	0	0	1	1	0	1	1	1	1
656	2015-09-21	1	1	4	1	0	1	0	1	1	0	0	0	0	1
657	2015-09-21	2	1	4	1	0	1	0	1	1	0	0	0	0	1
658	2015-09-21	3	1	4	1	0	1	0	1	1	0	0	0	0	1
659	2015-09-21	4	1	4	1	0	1	0	1	1	0	0	0	0	1
660	2015-09-21	5	1	4	1	0	1	0	1	1	0	0	1	1	1
661	2015-09-21	6	1	4	1	0	1	0	1	1	0	0	1	1	1
662	2015-09-21	7	1	4	1	0	1	0	1	1	0	0	5	5	1
663	2015-09-21	1	1	4	0	0	1	1	0	1	1	0	0	0	1
664	2015-09-21	2	1	4	0	0	1	1	0	1	1	0	0	0	1
665	2015-09-21	3	1	4	0	0	1	1	0	1	1	0	0	0	1
666	2015-09-21	4	1	4	0	0	1	1	0	1	1	0	0	0	1
667	2015-09-21	5	1	4	0	0	1	1	0	1	1	0	0	0	1
668	2015-09-21	6	1	4	0	0	1	1	0	1	1	0	0	0	1
669	2015-09-21	7	1	4	0	0	1	1	0	1	1	0	0	0	1
670	2015-09-21	8	1	4	0	0	1	1	0	1	1	0	0	0	1
671	2015-09-21	9	1	4	0	0	1	1	0	1	1	0	0	0	1
672	2015-09-21	10	1	4	0	0	1	1	0	1	1	0	0	0	1
673	2015-09-21	11	1	4	0	0	1	1	0	1	1	0	0	0	1
674	2015-09-21	12	1	4	0	0	1	1	0	1	1	0	0	0	1
675	2015-09-21	13	1	4	0	0	1	1	0	1	1	0	0	0	1
676	2015-09-21	14	1	4	0	0	1	1	0	1	1	0	0	0	1
677	2015-09-21	15	1	4	0	0	1	1	0	1	1	0	0	0	1
678	2015-09-21	16	1	4	0	0	1	1	0	1	1	0	0	0	1
679	2015-09-21	17	1	4	0	0	1	1	0	1	1	0	0	0	1
680	2015-09-21	18	1	4	0	0	1	1	0	1	1	0	0	0	1
681	2015-09-21	19	1	4	0	0	1	1	0	1	1	0	0	0	1
682	2015-09-21	20	1	4	0	0	1	1	0	1	1	0	0	0	1
683	2015-09-21	21	1	4	0	0	1	1	0	1	1	0	0	0	1
684	2015-09-21	22	1	4	0	0	1	1	0	1	1	0	0	0	1
685	2015-09-21	23	1	4	0	0	1	1	0	1	1	0	0	0	1
686	2015-09-21	24	1	4	0	0	1	1	0	1	1	0	0	0	1
687	2015-09-21	25	1	4	0	0	1	1	0	1	1	0	0	0	1
688	2015-09-21	26	1	4	0	0	1	1	0	1	1	0	0	0	1
689	2015-09-21	27	1	4	0	0	1	1	0	1	1	0	0	0	1
690	2015-09-21	28	1	4	0	0	1	1	0	1	1	0	0	0	1
691	2015-09-21	29	1	4	0	0	1	1	0	1	1	0	0	0	1
692	2015-09-21	30	1	4	0	0	1	1	0	1	1	0	1	1	1
693	2015-09-21	1	1	4	1	1	0	0	0	0	1	1	0	0	1
694	2015-09-21	2	1	4	1	1	0	0	0	0	1	1	0	0	1
695	2015-09-21	3	1	4	1	1	0	0	0	0	1	1	0	0	1
696	2015-09-21	4	1	4	1	1	0	0	0	0	1	1	3	3	1
697	2015-09-21	1	1	4	0	1	0	0	0	1	1	1	0	0	1
698	2015-09-21	2	1	4	0	1	0	0	0	1	1	1	0	0	1
699	2015-09-21	3	1	4	0	1	0	0	0	1	1	1	0	0	1
700	2015-09-21	4	1	4	0	1	0	0	0	1	1	1	0	0	1
701	2015-09-21	5	1	4	0	1	0	0	0	1	1	1	0	0	1
702	2015-09-21	6	1	4	0	1	0	0	0	1	1	1	0	0	1
703	2015-09-21	7	1	4	0	1	0	0	0	1	1	1	0	0	1
704	2015-09-21	8	1	4	0	1	0	0	0	1	1	1	0	0	1
705	2015-09-21	9	1	4	0	1	0	0	0	1	1	1	0	0	1
706	2015-09-21	10	1	4	0	1	0	0	0	1	1	1	0	0	1
707	2015-09-21	11	1	4	0	1	0	0	0	1	1	1	0	0	1
708	2015-09-21	12	1	4	0	1	0	0	0	1	1	1	0	0	1
709	2015-09-21	13	1	4	0	1	0	0	0	1	1	1	0	0	1
710	2015-09-21	14	1	4	0	1	0	0	0	1	1	1	0	0	1
711	2015-09-21	15	1	4	0	1	0	0	0	1	1	1	0	0	1
712	2015-09-22	1	1	4	0	1	1	0	0	0	1	1	0	0	1
713	2015-09-22	2	1	4	0	1	1	0	0	0	1	1	0	0	1
714	2015-09-22	3	1	4	0	1	1	0	0	0	1	1	0	0	1
715	2015-09-22	4	1	4	0	1	1	0	0	0	1	1	0	0	1
716	2015-09-22	5	1	4	0	1	1	0	0	0	1	1	0	0	1
717	2015-09-22	6	1	4	0	1	1	0	0	0	1	1	0	0	1
718	2015-09-22	7	1	4	0	1	1	0	0	0	1	1	0	0	1
719	2015-09-22	8	1	4	0	1	1	0	0	0	1	1	0	0	1
720	2015-09-22	9	1	4	0	1	1	0	0	0	1	1	0	0	1
721	2015-09-22	10	1	4	0	1	1	0	0	0	1	1	0	0	1
722	2015-09-22	11	1	4	0	1	1	0	0	0	1	1	0	0	1
723	2015-09-22	12	1	4	0	1	1	0	0	0	1	1	0	0	1
724	2015-09-22	13	1	4	0	1	1	0	0	0	1	1	0	0	1
725	2015-09-22	14	1	4	0	1	1	0	0	0	1	1	0	0	1
726	2015-09-22	15	1	4	0	1	1	0	0	0	1	1	0	0	1
727	2015-09-22	16	1	4	0	1	1	0	0	0	1	1	0	0	1
728	2015-09-22	17	1	4	0	1	1	0	0	0	1	1	0	0	1
729	2015-09-22	18	1	4	0	1	1	0	0	0	1	1	0	0	1
730	2015-09-22	19	1	4	0	1	1	0	0	0	1	1	1	1	1
731	2015-09-22	20	1	4	0	1	1	0	0	0	1	1	0	0	1
732	2015-09-22	1	1	4	1	0	0	1	1	0	1	0	0	0	1
733	2015-09-22	2	1	4	1	0	0	1	1	0	1	0	0	0	1
734	2015-09-22	3	1	4	1	0	0	1	1	0	1	0	0	0	1
735	2015-09-22	4	1	4	1	0	0	1	1	0	1	0	1	1	1
736	2015-09-22	5	1	4	1	0	0	1	1	0	1	0	0	0	1
737	2015-09-22	6	1	4	1	0	0	1	1	0	1	0	1	1	1
738	2015-09-22	7	1	4	1	0	0	1	1	0	1	0	0	0	1
739	2015-09-22	8	1	4	1	0	0	1	1	0	1	0	0	0	1
740	2015-09-22	9	1	4	1	0	0	1	1	0	1	0	1	1	1
741	2015-09-22	10	1	4	1	0	0	1	1	0	1	0	0	0	1
742	2015-09-22	11	1	4	1	0	0	1	1	0	1	0	0	0	1
743	2015-09-22	12	1	4	1	0	0	1	1	0	1	0	0	0	1
744	2015-09-22	13	1	4	1	0	0	1	1	0	1	0	0	0	1
745	2015-09-22	14	1	4	1	0	0	1	1	0	1	0	0	0	1
746	2015-09-22	15	1	4	1	0	0	1	1	0	1	0	0	0	1
747	2015-09-22	16	1	4	1	0	0	1	1	0	1	0	0	0	1
748	2015-09-22	1	1	4	1	0	0	1	1	0	1	0	0	0	1
749	2015-09-22	2	1	4	1	0	0	1	1	0	1	0	0	0	1
750	2015-09-22	3	1	4	1	0	0	1	1	0	1	0	0	0	1
751	2015-09-22	4	1	4	1	0	0	1	1	0	1	0	0	0	1
752	2015-09-22	5	1	4	1	0	0	1	1	0	1	0	0	0	1
753	2015-09-22	6	1	4	1	0	0	1	1	0	1	0	0	0	1
754	2015-09-22	7	1	4	1	0	0	1	1	0	1	0	0	0	1
755	2015-09-22	8	1	4	1	0	0	1	1	0	1	0	0	0	1
756	2015-09-22	9	1	4	1	0	0	1	1	0	1	0	0	0	1
757	2015-09-22	10	1	4	1	0	0	1	1	0	1	0	0	0	1
758	2015-09-22	11	1	4	1	0	0	1	1	0	1	0	0	0	1
759	2015-09-22	12	1	4	1	0	0	1	1	0	1	0	0	0	1
760	2015-09-22	13	1	4	1	0	0	1	1	0	1	0	0	0	1
761	2015-09-22	14	1	4	1	0	0	1	1	0	1	0	2	2	1
762	2015-09-22	15	1	4	1	0	0	1	1	0	1	0	0	0	1
763	2015-09-28	1	1	4	1	0	1	1	1	0	0	0	0	0	1
764	2015-09-28	2	1	4	1	0	1	1	1	0	0	0	0	0	1
765	2015-09-28	3	1	4	1	0	1	1	1	0	0	0	0	0	1
766	2015-09-28	4	1	4	1	0	1	1	1	0	0	0	0	0	1
767	2015-09-28	5	1	4	1	0	1	1	1	0	0	0	0	0	1
768	2015-09-28	6	1	4	1	0	1	1	1	0	0	0	0	0	1
769	2015-09-28	1	1	4	1	0	0	0	1	0	1	1	0	0	1
770	2015-09-28	2	1	4	1	0	0	0	1	0	1	1	0	0	1
771	2015-09-28	3	1	4	1	0	0	0	1	0	1	1	0	0	1
772	2015-09-28	4	1	4	1	0	0	0	1	0	1	1	0	0	1
773	2015-09-28	5	1	4	1	0	0	0	1	0	1	1	0	0	1
774	2015-09-28	6	1	4	1	0	0	0	1	0	1	1	0	0	1
775	2015-09-30	1	1	4	1	0	1	0	0	1	0	1	0	0	1
776	2015-09-30	2	1	4	1	0	1	0	0	1	0	1	0	0	1
777	2015-09-30	3	1	4	1	0	1	0	0	1	0	1	0	0	1
778	2015-09-30	4	1	4	1	0	1	0	0	1	0	1	0	0	1
779	2015-09-30	5	1	4	1	0	1	0	0	1	0	1	0	0	1
780	2015-09-30	6	1	4	1	0	1	0	0	1	0	1	0	0	1
781	2015-09-30	7	1	4	1	0	1	0	0	1	0	1	0	0	1
782	2015-09-30	8	1	4	1	0	1	0	0	1	0	1	0	0	1
783	2015-09-30	9	1	4	1	0	1	0	0	1	0	1	0	0	1
784	2015-09-30	10	1	4	1	0	1	0	0	1	0	1	0	0	1
785	2015-09-30	11	1	4	1	0	1	0	0	1	0	1	0	0	1
786	2015-09-30	12	1	4	1	0	1	0	0	1	0	1	0	0	1
787	2015-09-30	13	1	4	1	0	1	0	0	1	0	1	0	0	1
788	2015-09-30	14	1	4	1	0	1	0	0	1	0	1	0	0	1
789	2015-09-30	15	1	4	1	0	1	0	0	1	0	1	0	0	1
790	2015-09-30	1	1	4	1	0	1	0	0	0	1	1	0	0	1
791	2015-09-30	2	1	4	1	0	1	0	0	0	1	1	0	0	1
792	2015-09-30	3	1	4	1	0	1	0	0	0	1	1	0	0	1
793	2015-09-30	4	1	4	1	0	1	0	0	0	1	1	0	0	1
794	2015-09-30	5	1	4	1	0	1	0	0	0	1	1	0	0	1
795	2015-09-30	6	1	4	1	0	1	0	0	0	1	1	0	0	1
796	2015-09-30	7	1	4	1	0	1	0	0	0	1	1	0	0	1
797	2015-09-30	8	1	4	1	0	1	0	0	0	1	1	0	0	1
798	2015-09-30	9	1	4	1	0	1	0	0	0	1	1	0	0	1
799	2015-09-30	10	1	4	1	0	1	0	0	0	1	1	0	0	1
800	2015-09-30	11	1	4	1	0	1	0	0	0	1	1	0	0	1
801	2015-09-30	12	1	4	1	0	1	0	0	0	1	1	0	0	1
802	2015-09-30	13	1	4	1	0	1	0	0	0	1	1	0	0	1
803	2015-09-30	14	1	4	1	0	1	0	0	0	1	1	0	0	1
804	2015-09-30	15	1	4	1	0	1	0	0	0	1	1	0	0	1
805	2015-09-30	1	1	4	1	1	1	0	0	0	0	1	0	0	1
806	2015-09-30	2	1	4	1	1	1	0	0	0	0	1	1	1	1
807	2015-09-30	3	1	4	1	1	1	0	0	0	0	1	0	0	1
808	2015-09-30	4	1	4	1	1	1	0	0	0	0	1	0	0	1
809	2015-09-30	5	1	4	1	1	1	0	0	0	0	1	0	0	1
810	2015-09-30	6	1	4	1	1	1	0	0	0	0	1	0	0	1
811	2015-09-30	7	1	4	1	1	1	0	0	0	0	1	0	0	1
812	2015-09-30	8	1	4	1	1	1	0	0	0	0	1	0	0	1
813	2015-09-30	9	1	4	1	1	1	0	0	0	0	1	0	0	1
814	2015-09-30	10	1	4	1	1	1	0	0	0	0	1	0	0	1
815	2015-09-30	11	1	4	1	1	1	0	0	0	0	1	0	0	1
816	2015-09-30	12	1	4	1	1	1	0	0	0	0	1	0	0	1
817	2015-09-30	13	1	4	1	1	1	0	0	0	0	1	0	0	1
818	2015-09-30	14	1	4	1	1	1	0	0	0	0	1	0	0	1
819	2015-09-30	15	1	4	1	1	1	0	0	0	0	1	0	0	1
820	2015-09-30	16	1	4	1	1	1	0	0	0	0	1	0	0	1
															0.979167

## Sheet: IRR displacements tetradic
number	Date	Trial	success	# birds present	Jo	Fr	Pa	Ke	Ly	Wy	Pu	An	R1:Displacements before	R2:Displacements before	CompDbefore R1-R2
1	2015-08-18	1	1	4	1	1	0	0	1	0	1	0	0	0	1
2	2015-08-18	2	1	4	1	1	0	0	1	0	1	0	1	1	1
3	2015-08-18	3	1	4	1	1	0	0	1	0	1	0	0	0	1
4	2015-08-18	4	1	4	1	1	0	0	1	0	1	0	0	0	1
5	2015-08-18	5	1	4	1	1	0	0	1	0	1	0	1	1	1
6	2015-08-18	6	1	4	1	1	0	0	1	0	1	0	1	1	1
7	2015-08-18	7	1	4	1	1	0	0	1	0	1	0	1	1	1
8	2015-08-18	8	1	4	1	1	0	0	1	0	1	0	0	0	1
9	2015-08-18	9	1	4	1	1	0	0	1	0	1	0	2	2	1
10	2015-08-18	10	1	4	1	1	0	0	1	0	1	0	3	3	1
11	2015-08-18	11	1	4	1	1	0	0	1	0	1	0	2	2	1
12	2015-08-18	12	1	4	1	1	0	0	1	0	1	0	1	1	1
13	2015-08-18	13	1	4	1	1	0	0	1	0	1	0	1	1	1
14	2015-08-18	1	1	4	0	0	1	1	0	1	0	1	1	0	0
15	2015-08-18	2	1	4	0	0	1	1	0	1	0	1	0	0	1
16	2015-08-18	3	1	4	0	0	1	1	0	1	0	1	0	1	0
17	2015-08-18	4	1	4	0	0	1	1	0	1	0	1	4	4	1
18	2015-08-18	5	1	4	0	0	1	1	0	1	0	1	4	0	0
19	2015-08-18	6	1	4	0	0	1	1	0	1	0	1	0	0	1
20	2015-08-18	7	1	4	0	0	1	1	0	1	0	1	0	0	1
21	2015-08-18	8	1	4	0	0	1	1	0	1	0	1	0	3	0
22	2015-08-18	9	1	4	0	0	1	1	0	1	0	1	3	0	0
23	2015-08-18	10	1	4	0	0	1	1	0	1	0	1	0	0	1
24	2015-08-18	11	1	4	0	0	1	1	0	1	0	1	0	0	1
25	2015-08-18	12	1	4	0	0	1	1	0	1	0	1	0	0	1
26	2015-08-18	13	1	4	0	0	1	1	0	1	0	1	0	0	1
27	2015-08-18	14	1	4	0	0	1	1	0	1	0	1	0	0	1
28	2015-08-18	15	1	4	0	0	1	1	0	1	0	1	0	0	1
29	2015-08-18	1	1	4	0	0	1	1	1	0	0	1	0	0	1
30	2015-08-18	2	1	4	0	0	1	1	1	0	0	1	0	0	1
31	2015-08-18	3	1	4	0	0	1	1	1	0	0	1	0	0	1
32	2015-08-18	4	1	4	0	0	1	1	1	0	0	1	0	0	1
33	2015-08-18	5	1	4	0	0	1	1	1	0	0	1	0	0	1
34	2015-08-18	6	1	4	0	0	1	1	1	0	0	1	0	0	1
35	2015-08-18	7	1	4	0	0	1	1	1	0	0	1	0	0	1
36	2015-08-18	8	1	4	0	0	1	1	1	0	0	1	0	0	1
37	2015-08-18	9	1	4	0	0	1	1	1	0	0	1	0	0	1
38	2015-08-18	10	1	4	0	0	1	1	1	0	0	1	0	0	1
39	2015-08-18	11	1	4	0	0	1	1	1	0	0	1	0	1	0
40	2015-08-18	12	1	4	0	0	1	1	1	0	0	1	1	0	0
41	2015-08-18	13	1	4	0	0	1	1	1	0	0	1	0	0	1
42	2015-08-18	14	1	4	0	0	1	1	1	0	0	1	0	0	1
43	2015-08-18	15	1	4	0	0	1	1	1	0	0	1	0	0	1
44	2015-08-18	16	1	4	0	0	1	1	1	0	0	1	0	0	1
45	2015-08-18	17	1	4	0	0	1	1	1	0	0	1	0	0	1
46	2015-08-18	18	1	4	0	0	1	1	1	0	0	1	0	0	1
47	2015-08-18	19	1	4	0	0	1	1	1	0	0	1	0	0	1
48	2015-08-18	20	1	4	0	0	1	1	1	0	0	1	0	2	0
49	2015-08-18	21	1	4	0	0	1	1	1	0	0	1	2	1	0
50	2015-08-19	1	1	4	0	0	1	1	0	0	1	1	1	5	0
51	2015-08-19	2	1	4	0	0	1	1	0	0	1	1	5	0	0
52	2015-08-19	3	1	4	0	0	1	1	0	0	1	1	0	0	1
53	2015-08-19	4	1	4	0	0	1	1	0	0	1	1	0	0	1
54	2015-08-19	5	1	4	0	0	1	1	0	0	1	1	0	0	1
55	2015-08-19	6	1	4	0	0	1	1	0	0	1	1	0	0	1
56	2015-08-19	7	1	4	0	0	1	1	0	0	1	1	0	0	1
57	2015-08-19	8	1	4	0	0	1	1	0	0	1	1	0	1	0
58	2015-08-19	9	1	4	0	0	1	1	0	0	1	1	1	0	0
59	2015-08-19	10	1	4	0	0	1	1	0	0	1	1	0	0	1
60	2015-08-19	11	1	4	0	0	1	1	0	0	1	1	0	0	1
61	2015-08-19	12	1	4	0	0	1	1	0	0	1	1	0	0	1
62	2015-08-19	13	1	4	0	0	1	1	0	0	1	1	0	0	1
63	2015-08-19	14	1	4	0	0	1	1	0	0	1	1	0	0	1
64	2015-08-19	15	1	4	0	0	1	1	0	0	1	1	0	1	0
65	2015-08-19	16	1	4	0	0	1	1	0	0	1	1	1	0	0
66	2015-08-19	17	1	4	0	0	1	1	0	0	1	1	0	1	0
67	2015-08-19	18	1	4	0	0	1	1	0	0	1	1	1	0	0
68	2015-08-19	19	1	4	0	0	1	1	0	0	1	1	0	1	0
69	2015-08-19	20	1	4	0	0	1	1	0	0	1	1	1	0	0
70	2015-08-19	21	1	4	0	0	1	1	0	0	1	1	0	1	0
71	2015-08-19	22	1	4	0	0	1	1	0	0	1	1	1	3	0
72	2015-08-19	23	1	4	0	0	1	1	0	0	1	1	3	0	0
73	2015-08-19	24	1	4	0	0	1	1	0	0	1	1	0	0	1
74	2015-08-19	25	1	4	0	0	1	1	0	0	1	1	0	2	0
75	2015-08-20	1	1	4	1	1	0	0	1	0	0	1	2	0	0
76	2015-08-20	2	1	4	1	1	0	0	1	0	0	1	0	2	0
77	2015-08-20	3	1	4	1	1	0	0	1	0	0	1	2	1	0
78	2015-08-20	4	1	4	1	1	0	0	1	0	0	1	1	0	0
79	2015-08-20	5	1	4	1	1	0	0	1	0	0	1	0	0	1
80	2015-08-24	1	1	4	1	0	0	1	1	0	0	1	0	3	0
81	2015-08-24	2	1	4	1	0	0	1	1	0	0	1	3	0	0
82	2015-08-24	3	1	4	1	0	0	1	1	0	0	1	0	0	1
83	2015-08-24	4	1	4	1	0	0	1	1	0	0	1	0	0	1
84	2015-08-24	5	1	4	1	0	0	1	1	0	0	1	0	1	0
85	2015-08-24	6	1	4	1	0	0	1	1	0	0	1	1	0	0
86	2015-08-24	7	1	4	1	0	0	1	1	0	0	1	0	0	1
87	2015-08-24	8	1	4	1	0	0	1	1	0	0	1	0	0	1
88	2015-08-24	9	1	4	1	0	0	1	1	0	0	1	0	0	1
89	2015-08-24	10	1	4	1	0	0	1	1	0	0	1	0	0	1
90	2015-08-24	11	1	4	1	0	0	1	1	0	0	1	0	0	1
91	2015-08-24	12	1	4	1	0	0	1	1	0	0	1	0	0	1
92	2015-08-24	13	1	4	1	0	0	1	1	0	0	1	0	0	1
93	2015-08-24	14	1	4	1	0	0	1	1	0	0	1	0	0	1
94	2015-08-24	15	1	4	1	0	0	1	1	0	0	1	0	0	1
95	2015-08-24	16	1	4	1	0	0	1	1	0	0	1	0	0	1
96	2015-08-24	17	1	4	1	0	0	1	1	0	0	1	0	0	1
97	2015-08-24	18	1	4	1	0	0	1	1	0	0	1	0	0	1
98	2015-08-24	19	1	4	1	0	0	1	1	0	0	1	0	0	1
99	2015-08-24	20	1	4	1	0	0	1	1	0	0	1	0	0	1
100	2015-08-24	21	1	4	1	0	0	1	1	0	0	1	0	0	1
101	2015-08-24	1	1	4	0	1	1	0	1	0	1	0	0	1	0
102	2015-08-24	2	1	4	0	1	1	0	1	0	1	0	1	1	1
103	2015-08-24	3	1	4	0	1	1	0	1	0	1	0	1	0	0
104	2015-08-24	4	1	4	0	1	1	0	1	0	1	0	0	2	0
105	2015-08-24	5	1	4	0	1	1	0	1	0	1	0	2	1	0
106	2015-08-24	6	1	4	0	1	1	0	1	0	1	0	1	0	0
107	2015-08-24	7	1	4	0	1	1	0	1	0	1	0	0	1	0
108	2015-08-24	8	1	4	0	1	1	0	1	0	1	0	1	0	0
109	2015-08-24	9	1	4	0	1	1	0	1	0	1	0	0	0	1
110	2015-08-24	10	1	4	0	1	1	0	1	0	1	0	0	1	0
111	2015-08-24	11	1	4	0	1	1	0	1	0	1	0	1	0	0
112	2015-08-24	12	1	4	0	1	1	0	1	0	1	0	0	1	0
113	2015-08-24	13	1	4	0	1	1	0	1	0	1	0	1	2	0
114	2015-08-24	14	1	4	0	1	1	0	1	0	1	0	2	2	1
115	2015-08-26	1	1	4	1	0	0	1	0	0	1	1	2	0	0
116	2015-08-26	2	1	4	1	0	0	1	0	0	1	1	0	1	0
117	2015-08-26	3	1	4	1	0	0	1	0	0	1	1	1	0	0
118	2015-08-26	4	1	4	1	0	0	1	0	0	1	1	0	0	1
119	2015-08-26	5	1	4	1	0	0	1	0	0	1	1	0	0	1
120	2015-08-26	6	1	4	1	0	0	1	0	0	1	1	0	0	1
121	2015-08-26	7	1	4	1	0	0	1	0	0	1	1	0	0	1
122	2015-08-26	8	1	4	1	0	0	1	0	0	1	1	0	3	0
123	2015-08-26	9	1	4	1	0	0	1	0	0	1	1	3	0	0
124	2015-08-26	10	1	4	1	0	0	1	0	0	1	1	0	0	1
125	2015-08-26	11	1	4	1	0	0	1	0	0	1	1	0	1	0
126	2015-08-26	12	1	4	1	0	0	1	0	0	1	1	1	0	0
127	2015-08-26	13	1	4	1	0	0	1	0	0	1	1	0	0	1
128	2015-08-26	14	1	4	1	0	0	1	0	0	1	1	0	2	0
129	2015-08-26	15	1	4	1	0	0	1	0	0	1	1	2	1	0
130	2015-08-26	16	1	4	1	0	0	1	0	0	1	1	1	0	0
131	2015-08-26	17	1	4	1	0	0	1	0	0	1	1	0	0	1
132	2015-08-26	18	1	4	1	0	0	1	0	0	1	1	0	0	1
133	2015-08-26	19	1	4	1	0	0	1	0	0	1	1	0	2	0
134	2015-08-26	20	1	4	1	0	0	1	0	0	1	1	2	0	0
135	2015-08-26	21	1	4	1	0	0	1	0	0	1	1	0	0	1
136	2015-08-26	22	1	4	1	0	0	1	0	0	1	1	0	0	1
137	2015-08-26	23	1	4	1	0	0	1	0	0	1	1	0	1	0
138	2015-08-26	24	1	4	1	0	0	1	0	0	1	1	1	0	0
139	2015-08-26	25	1	4	1	0	0	1	0	0	1	1	0	0	1
140	2015-08-26	26	1	4	1	0	0	1	0	0	1	1	0	0	1
141	2015-08-26	27	1	4	1	0	0	1	0	0	1	1	0	0	1
142	2015-08-26	28	1	4	1	0	0	1	0	0	1	1	0	0	1
143	2015-08-26	29	1	4	1	0	0	1	0	0	1	1	0	0	1
144	2015-08-26	30	1	4	1	0	0	1	0	0	1	1	0	0	1
145	2015-08-26	31	1	4	1	0	0	1	0	0	1	1	0	0	1
146	2015-08-26	32	1	4	1	0	0	1	0	0	1	1	0	0	1
147	2015-08-26	33	1	4	1	0	0	1	0	0	1	1	0	0	1
148	2015-08-26	34	1	4	1	0	0	1	0	0	1	1	0	0	1
149	2015-08-26	35	1	4	1	0	0	1	0	0	1	1	0	1	0
150	2015-08-26	36	1	4	1	0	0	1	0	0	1	1	1	0	0
151	2015-08-26	37	1	4	1	0	0	1	0	0	1	1	0	0	1
152	2015-08-26	38	1	4	1	0	0	1	0	0	1	1	0	0	1
153	2015-08-26	39	1	4	1	0	0	1	0	0	1	1	0	0	1
154	2015-08-26	40	1	4	1	0	0	1	0	0	1	1	0	0	1
155	2015-08-26	41	1	4	1	0	0	1	0	0	1	1	0	0	1
156	2015-08-26	1	1	4	0	1	1	1	1	0	0	0	0	0	1
157	2015-08-26	2	1	4	0	1	1	1	1	0	0	0	0	0	1
158	2015-08-26	3	1	4	0	1	1	1	1	0	0	0	0	0	1
159	2015-08-26	4	1	4	0	1	1	1	1	0	0	0	0	0	1
160	2015-08-26	5	1	4	0	1	1	1	1	0	0	0	0	0	1
161	2015-08-26	6	1	4	0	1	1	1	1	0	0	0	0	0	1
162	2015-08-26	7	1	4	0	1	1	1	1	0	0	0	0	1	0
163	2015-08-26	8	1	4	0	1	1	1	1	0	0	0	1	0	0
164	2015-08-26	9	1	4	0	1	1	1	1	0	0	0	0	2	0
165	2015-08-26	10	1	4	0	1	1	1	1	0	0	0	2	1	0
166	2015-08-26	11	1	4	0	1	1	1	1	0	0	0	1	2	0
167	2015-08-26	12	1	4	0	1	1	1	1	0	0	0	2	0	0
168	2015-08-26	13	1	4	0	1	1	1	1	0	0	0	0	0	1
169	2015-08-26	14	1	4	0	1	1	1	1	0	0	0	0	0	1
170	2015-08-26	15	1	4	0	1	1	1	1	0	0	0	0	2	0
171	2015-08-26	16	1	4	0	1	1	1	1	0	0	0	2	2	1
172	2015-08-26	17	1	4	0	1	1	1	1	0	0	0	2	1	0
173	2015-08-26	18	1	4	0	1	1	1	1	0	0	0	1	0	0
174	2015-08-26	19	1	4	0	1	1	1	1	0	0	0	0	0	1
175	2015-08-26	20	1	4	0	1	1	1	1	0	0	0	0	0	1
176	2015-08-26	21	1	4	0	1	1	1	1	0	0	0	0	2	0
177	2015-08-26	22	1	4	0	1	1	1	1	0	0	0	2	1	0
178	2015-08-26	23	1	4	0	1	1	1	1	0	0	0	1	2	0
179	2015-08-26	24	1	4	0	1	1	1	1	0	0	0	2	1	0
180	2015-08-26	25	1	4	0	1	1	1	1	0	0	0	1	3	0
181	2015-08-27	1	1	4	1	0	0	1	1	1	0	0	3	3	1
182	2015-08-27	2	1	4	1	0	0	1	1	1	0	0	3	3	1
183	2015-08-27	3	1	4	1	0	0	1	1	1	0	0	3	3	1
184	2015-08-27	4	1	4	1	0	0	1	1	1	0	0	2	2	1
185	2015-08-28	1	1	4	0	0	0	1	1	0	1	1	5	4	0
186	2015-08-28	2	1	4	0	0	0	1	1	0	1	1	5	5	1
187	2015-08-28	3	1	4	0	0	0	1	1	0	1	1	0	0	1
188	2015-08-28	4	1	4	0	0	0	1	1	0	1	1	2	2	1
189	2015-08-28	5	1	4	0	0	0	1	1	0	1	1	0	1	0
190	2015-08-31	1	1	4	0	0	1	0	1	0	1	1	1	4	0
191	2015-08-31	2	1	4	0	0	1	0	1	0	1	1	4	1	0
192	2015-08-31	1	1	4	1	1	1	1	0	0	0	0	1	1	1
193	2015-08-31	2	1	4	1	1	1	1	0	0	0	0	2	2	1
194	2015-08-31	3	1	4	1	1	1	1	0	0	0	0	2	2	1
195	2015-08-31	4	1	4	1	1	1	1	0	0	0	0	2	2	1
196	2015-08-31	5	1	4	1	1	1	1	0	0	0	0	6	6	1
197	2015-08-31	6	1	4	1	1	1	1	0	0	0	0	2	2	1
198	2015-08-31	7	1	4	1	1	1	1	0	0	0	0	2	2	1
199	2015-08-31	8	1	4	1	1	1	1	0	0	0	0	3	3	1
200	2015-08-31	9	1	4	1	1	1	1	0	0	0	0	1	1	1
201	2015-08-31	10	1	4	1	1	1	1	0	0	0	0	5	5	1
202	2015-08-31	11	1	4	1	1	1	1	0	0	0	0	0	0	1
203	2015-08-31	1	1	4	0	1	1	1	1	0	0	0	1	1	1
204	2015-08-31	2	1	4	0	1	1	1	1	0	0	0	1	1	1
205	2015-08-31	3	1	4	0	1	1	1	1	0	0	0	1	1	1
206	2015-08-31	4	1	4	0	1	1	1	1	0	0	0	0	0	1
207	2015-08-31	5	1	4	0	1	1	1	1	0	0	0	0	0	1
208	2015-08-31	6	1	4	0	1	1	1	1	0	0	0	1	1	1
209	2015-08-31	7	1	4	0	1	1	1	1	0	0	0	1	1	1
210	2015-08-31	8	1	4	0	1	1	1	1	0	0	0	0	0	1
211	2015-09-01	1	1	4	1	1	0	1	0	0	0	1	1	1	1
212	2015-09-03	1	1	4	0	1	0	1	1	1	0	0	4	1	0
213	2015-09-03	2	1	4	0	1	0	1	1	1	0	0	3	3	1
214	2015-09-03	3	1	4	0	1	0	1	1	1	0	0	0	0	1
215	2015-09-03	4	1	4	0	1	0	1	1	1	0	0	2	2	1
216	2015-09-03	5	1	4	0	1	0	1	1	1	0	0	0	0	1
217	2015-09-03	6	1	4	0	1	0	1	1	1	0	0	2	2	1
218	2015-09-03	7	1	4	0	1	0	1	1	1	0	0	0	0	1
219	2015-09-03	8	1	4	0	1	0	1	1	1	0	0	0	0	1
220	2015-09-03	9	1	4	0	1	0	1	1	1	0	0	2	2	1
221	2015-09-03	1	1	4	0	1	0	0	1	0	1	1	1	1	1
222	2015-09-03	2	1	4	0	1	0	0	1	0	1	1	14	14	1
223	2015-09-03	3	1	4	0	1	0	0	1	0	1	1	0	0	1
224	2015-09-03	4	1	4	0	1	0	0	1	0	1	1	0	0	1
225	2015-09-03	5	1	4	0	1	0	0	1	0	1	1	0	0	1
226	2015-09-03	6	1	4	0	1	0	0	1	0	1	1	0	0	1
227	2015-09-03	7	1	4	0	1	0	0	1	0	1	1	0	0	1
228	2015-09-03	8	1	4	0	1	0	0	1	0	1	1	0	0	1
229	2015-09-03	1	1	4	1	1	0	1	0	0	1	0	1	1	1
230	2015-09-03	2	1	4	1	1	0	1	0	0	1	0	1	1	1
231	2015-09-03	3	1	4	1	1	0	1	0	0	1	0	0	0	1
232	2015-09-04	1	1	4	0	1	0	1	0	1	0	1	1	1	1
233	2015-09-04	2	1	4	0	1	0	1	0	1	0	1	0	0	1
234	2015-09-04	3	1	4	0	1	0	1	0	1	0	1	0	0	1
235	2015-09-04	4	1	4	0	1	0	1	0	1	0	1	1	1	1
236	2015-09-04	5	1	4	0	1	0	1	0	1	0	1	0	0	1
237	2015-09-04	6	1	4	0	1	0	1	0	1	0	1	0	0	1
238	2015-09-04	7	1	4	0	1	0	1	0	1	0	1	4	4	1
239	2015-09-04	8	1	4	0	1	0	1	0	1	0	1	3	3	1
240	2015-09-04	9	1	4	0	1	0	1	0	1	0	1	0	0	1
241	2015-09-04	10	1	4	0	1	0	1	0	1	0	1	0	0	1
242	2015-09-04	11	1	4	0	1	0	1	0	1	0	1	2	2	1
243	2015-09-04	12	1	4	0	1	0	1	0	1	0	1	0	0	1
244	2015-09-04	13	1	4	0	1	0	1	0	1	0	1	0	0	1
245	2015-09-04	14	1	4	0	1	0	1	0	1	0	1	1	1	1
246	2015-09-04	15	1	4	0	1	0	1	0	1	0	1	0	0	1
247	2015-09-04	1	1	4	0	1	0	0	1	1	0	1	1	1	1
248	2015-09-04	1	1	4	1	1	1	0	0	0	1	0	0	0	1
249	2015-09-04	2	1	4	1	1	1	0	0	0	1	0	1	1	1
250	2015-09-04	3	1	4	1	1	1	0	0	0	1	0	0	0	1
251	2015-09-04	4	1	4	1	1	1	0	0	0	1	0	0	0	1
252	2015-09-04	5	1	4	1	1	1	0	0	0	1	0	0	0	1
253	2015-09-04	6	1	4	1	1	1	0	0	0	1	0	1	1	1
254	2015-09-04	7	1	4	1	1	1	0	0	0	1	0	2	2	1
255	2015-09-04	8	1	4	1	1	1	0	0	0	1	0	0	0	1
256	2015-09-04	9	1	4	1	1	1	0	0	0	1	0	4	4	1
257	2015-09-08	1	1	4	0	0	0	1	1	1	0	1	0	0	1
258	2015-09-08	2	1	4	0	0	0	1	1	1	0	1	2	2	1
259	2015-09-08	3	1	4	0	0	0	1	1	1	0	1	1	1	1
260	2015-09-08	4	1	4	0	0	0	1	1	1	0	1	2	2	1
261	2015-09-08	5	1	4	0	0	0	1	1	1	0	1	1	1	1
262	2015-09-08	6	1	4	0	0	0	1	1	1	0	1	1	1	1
263	2015-09-08	7	1	4	0	0	0	1	1	1	0	1	3	3	1
264	2015-09-08	8	1	4	0	0	0	1	1	1	0	1	2	2	1
265	2015-09-08	9	1	4	0	0	0	1	1	1	0	1	1	1	1
266	2015-09-08	10	1	4	0	0	0	1	1	1	0	1	0	0	1
267	2015-09-08	11	1	4	0	0	0	1	1	1	0	1	2	2	1
268	2015-09-08	12	1	4	0	0	0	1	1	1	0	1	1	1	1
269	2015-09-08	13	1	4	0	0	0	1	1	1	0	1	1	1	1
270	2015-09-08	14	1	4	0	0	0	1	1	1	0	1	0	0	1
271	2015-09-08	15	1	4	0	0	0	1	1	1	0	1	1	1	1
272	2015-09-08	16	1	4	0	0	0	1	1	1	0	1	0	0	1
273	2015-09-08	17	1	4	0	0	0	1	1	1	0	1	0	0	1
274	2015-09-08	18	1	4	0	0	0	1	1	1	0	1	0	0	1
275	2015-09-08	19	1	4	0	0	0	1	1	1	0	1	0	0	1
276	2015-09-08	20	1	4	0	0	0	1	1	1	0	1	0	0	1
277	2015-09-08	21	1	4	0	0	0	1	1	1	0	1	0	0	1
278	2015-09-08	22	1	4	0	0	0	1	1	1	0	1	6	6	1
279	2015-09-08	23	1	4	0	0	0	1	1	1	0	1	0	0	1
280	2015-09-08	1	1	4	0	0	1	0	1	1	0	1	2	2	1
281	2015-09-08	2	1	4	0	0	1	0	1	1	0	1	1	1	1
282	2015-09-08	3	1	4	0	0	1	0	1	1	0	1	1	1	1
283	2015-09-08	4	1	4	0	0	1	0	1	1	0	1	0	0	1
284	2015-09-08	5	1	4	0	0	1	0	1	1	0	1	0	0	1
285	2015-09-08	6	1	4	0	0	1	0	1	1	0	1	0	0	1
286	2015-09-08	7	1	4	0	0	1	0	1	1	0	1	0	0	1
287	2015-09-08	8	1	4	0	0	1	0	1	1	0	1	0	0	1
288	2015-09-08	9	1	4	0	0	1	0	1	1	0	1	1	1	1
289	2015-09-08	10	1	4	0	0	1	0	1	1	0	1	0	0	1
290	2015-09-08	11	1	4	0	0	1	0	1	1	0	1	1	1	1
291	2015-09-08	12	1	4	0	0	1	0	1	1	0	1	0	0	1
292	2015-09-08	13	1	4	0	0	1	0	1	1	0	1	0	0	1
293	2015-09-08	14	1	4	0	0	1	0	1	1	0	1	0	0	1
294	2015-09-08	15	1	4	0	0	1	0	1	1	0	1	0	0	1
295	2015-09-08	16	1	4	0	0	1	0	1	1	0	1	3	3	1
296	2015-09-08	17	1	4	0	0	1	0	1	1	0	1	0	0	1
297	2015-09-08	18	1	4	0	0	1	0	1	1	0	1	0	0	1
298	2015-09-08	19	1	4	0	0	1	0	1	1	0	1	3	3	1
299	2015-09-08	20	1	4	0	0	1	0	1	1	0	1	0	0	1
300	2015-09-08	1	1	4	1	1	1	0	0	1	0	0	2	2	1
301	2015-09-08	2	1	4	1	1	1	0	0	1	0	0	0	0	1
302	2015-09-08	3	1	4	1	1	1	0	0	1	0	0	1	1	1
303	2015-09-08	4	1	4	1	1	1	0	0	1	0	0	0	0	1
304	2015-09-08	5	1	4	1	1	1	0	0	1	0	0	3	3	1
305	2015-09-08	6	1	4	1	1	1	0	0	1	0	0	0	0	1
306	2015-09-08	7	1	4	1	1	1	0	0	1	0	0	0	0	1
307	2015-09-08	8	1	4	1	1	1	0	0	1	0	0	0	0	1
308	2015-09-08	9	1	4	1	1	1	0	0	1	0	0	4	4	1
309	2015-09-08	10	1	4	1	1	1	0	0	1	0	0	0	0	1
310	2015-09-08	11	1	4	1	1	1	0	0	1	0	0	1	1	1
311	2015-09-08	12	1	4	1	1	1	0	0	1	0	0	1	1	1
312	2015-09-08	13	1	4	1	1	1	0	0	1	0	0	0	0	1
313	2015-09-08	14	1	4	1	1	1	0	0	1	0	0	0	0	1
314	2015-09-08	15	1	4	1	1	1	0	0	1	0	0	1	1	1
315	2015-09-08	16	1	4	1	1	1	0	0	1	0	0	0	0	1
316	2015-09-08	17	1	4	1	1	1	0	0	1	0	0	0	0	1
317	2015-09-08	18	1	4	1	1	1	0	0	1	0	0	1	1	1
318	2015-09-08	19	1	4	1	1	1	0	0	1	0	0	0	0	1
319	2015-09-08	20	1	4	1	1	1	0	0	1	0	0	0	0	1
320	2015-09-08	21	1	4	1	1	1	0	0	1	0	0	0	0	1
321	2015-09-08	22	1	4	1	1	1	0	0	1	0	0	0	0	1
322	2015-09-08	23	1	4	1	1	1	0	0	1	0	0	0	0	1
323	2015-09-08	24	1	4	1	1	1	0	0	1	0	0	0	0	1
324	2015-09-08	25	1	4	1	1	1	0	0	1	0	0	0	0	1
325	2015-09-08	26	1	4	1	1	1	0	0	1	0	0	0	0	1
326	2015-09-08	27	1	4	1	1	1	0	0	1	0	0	0	0	1
327	2015-09-09	1	1	4	0	1	1	1	0	0	1	0	0	0	1
328	2015-09-09	2	1	4	0	1	1	1	0	0	1	0	2	2	1
329	2015-09-09	3	1	4	0	1	1	1	0	0	1	0	0	0	1
330	2015-09-09	4	1	4	0	1	1	1	0	0	1	0	0	0	1
331	2015-09-09	5	1	4	0	1	1	1	0	0	1	0	0	0	1
332	2015-09-09	6	1	4	0	1	1	1	0	0	1	0	0	0	1
333	2015-09-09	7	1	4	0	1	1	1	0	0	1	0	0	0	1
334	2015-09-09	8	1	4	0	1	1	1	0	0	1	0	0	0	1
335	2015-09-09	9	1	4	0	1	1	1	0	0	1	0	0	0	1
336	2015-09-09	10	1	4	0	1	1	1	0	0	1	0	0	0	1
337	2015-09-09	11	1	4	0	1	1	1	0	0	1	0	3	3	1
338	2015-09-09	12	1	4	0	1	1	1	0	0	1	0	0	0	1
339	2015-09-09	13	1	4	0	1	1	1	0	0	1	0	0	0	1
340	2015-09-09	14	1	4	0	1	1	1	0	0	1	0	0	0	1
341	2015-09-09	15	1	4	0	1	1	1	0	0	1	0	0	0	1
342	2015-09-09	16	1	4	0	1	1	1	0	0	1	0	1	1	1
343	2015-09-09	17	1	4	0	1	1	1	0	0	1	0	0	0	1
344	2015-09-09	18	1	4	0	1	1	1	0	0	1	0	0	0	1
345	2015-09-09	19	1	4	0	1	1	1	0	0	1	0	1	1	1
346	2015-09-09	20	1	4	0	1	1	1	0	0	1	0	0	0	1
347	2015-09-09	21	1	4	0	1	1	1	0	0	1	0	0	0	1
348	2015-09-09	22	1	4	0	1	1	1	0	0	1	0	0	0	1
349	2015-09-09	23	1	4	0	1	1	1	0	0	1	0	0	0	1
350	2015-09-09	24	1	4	0	1	1	1	0	0	1	0	9	9	1
351	2015-09-09	1	1	4	1	0	0	0	1	1	0	1	0	0	1
352	2015-09-09	2	1	4	1	0	0	0	1	1	0	1	0	0	1
353	2015-09-09	3	1	4	1	0	0	0	1	1	0	1	0	0	1
354	2015-09-09	4	1	4	1	0	0	0	1	1	0	1	0	0	1
355	2015-09-09	5	1	4	1	0	0	0	1	1	0	1	1	2	0
356	2015-09-09	6	1	4	1	0	0	0	1	1	0	1	0	1	0
357	2015-09-09	7	1	4	1	0	0	0	1	1	0	1	0	0	1
358	2015-09-09	8	1	4	1	0	0	0	1	1	0	1	0	0	1
359	2015-09-09	9	1	4	1	0	0	0	1	1	0	1	0	0	1
360	2015-09-09	10	1	4	1	0	0	0	1	1	0	1	0	0	1
361	2015-09-09	11	1	4	1	0	0	0	1	1	0	1	1	1	1
362	2015-09-09	12	1	4	1	0	0	0	1	1	0	1	0	0	1
363	2015-09-09	13	1	4	1	0	0	0	1	1	0	1	0	0	1
364	2015-09-09	14	1	4	1	0	0	0	1	1	0	1	1	1	1
365	2015-09-09	15	1	4	1	0	0	0	1	1	0	1	0	0	1
366	2015-09-09	16	1	4	1	0	0	0	1	1	0	1	0	0	1
367	2015-09-09	17	1	4	1	0	0	0	1	1	0	1	0	0	1
368	2015-09-09	18	1	4	1	0	0	0	1	1	0	1	0	0	1
369	2015-09-09	19	1	4	1	0	0	0	1	1	0	1	0	0	1
370	2015-09-09	20	1	4	1	0	0	0	1	1	0	1	1	1	1
371	2015-09-09	21	1	4	1	0	0	0	1	1	0	1	1	1	1
372	2015-09-09	22	1	4	1	0	0	0	1	1	0	1	1	1	1
373	2015-09-09	23	1	4	1	0	0	0	1	1	0	1	2	2	1
374	2015-09-09	24	1	4	1	0	0	0	1	1	0	1	0	0	1
375	2015-09-09	25	1	4	1	0	0	0	1	1	0	1	0	0	1
376	2015-09-09	26	1	4	1	0	0	0	1	1	0	1	0	0	1
377	2015-09-09	27	1	4	1	0	0	0	1	1	0	1	0	0	1
378	2015-09-10	1	1	4	0	1	1	1	0	0	0	1	1	2	0
379	2015-09-10	2	1	4	0	1	1	1	0	0	0	1	2	2	1
380	2015-09-10	3	1	4	0	1	1	1	0	0	0	1	1	1	1
381	2015-09-10	4	1	4	0	1	1	1	0	0	0	1	1	1	1
382	2015-09-10	5	1	4	0	1	1	1	0	0	0	1	0	0	1
383	2015-09-10	6	1	4	0	1	1	1	0	0	0	1	0	0	1
384	2015-09-10	7	1	4	0	1	1	1	0	0	0	1	0	0	1
385	2015-09-10	8	1	4	0	1	1	1	0	0	0	1	1	1	1
386	2015-09-10	9	1	4	0	1	1	1	0	0	0	1	0	0	1
387	2015-09-10	10	1	4	0	1	1	1	0	0	0	1	0	0	1
388	2015-09-10	11	1	4	0	1	1	1	0	0	0	1	0	0	1
389	2015-09-10	12	1	4	0	1	1	1	0	0	0	1	0	0	1
390	2015-09-10	13	1	4	0	1	1	1	0	0	0	1	0	0	1
391	2015-09-10	14	1	4	0	1	1	1	0	0	0	1	0	0	1
392	2015-09-10	1	1	4	1	1	0	0	1	1	0	0	0	0	1
393	2015-09-10	2	1	4	1	1	0	0	1	1	0	0	1	1	1
394	2015-09-10	3	1	4	1	1	0	0	1	1	0	0	0	0	1
395	2015-09-10	4	1	4	1	1	0	0	1	1	0	0	0	0	1
396	2015-09-10	5	1	4	1	1	0	0	1	1	0	0	0	0	1
397	2015-09-10	6	1	4	1	1	0	0	1	1	0	0	1	1	1
398	2015-09-10	7	1	4	1	1	0	0	1	1	0	0	0	0	1
399	2015-09-10	8	1	4	1	1	0	0	1	1	0	0	0	0	1
400	2015-09-10	9	1	4	1	1	0	0	1	1	0	0	0	0	1
401	2015-09-10	10	1	4	1	1	0	0	1	1	0	0	1	1	1
402	2015-09-10	11	1	4	1	1	0	0	1	1	0	0	0	0	1
403	2015-09-10	12	1	4	1	1	0	0	1	1	0	0	0	0	1
404	2015-09-10	13	1	4	1	1	0	0	1	1	0	0	0	0	1
405	2015-09-10	14	1	4	1	1	0	0	1	1	0	0	0	0	1
406	2015-09-10	15	1	4	1	1	0	0	1	1	0	0	0	0	1
407	2015-09-10	16	1	4	1	1	0	0	1	1	0	0	0	0	1
408	2015-09-10	17	1	4	1	1	0	0	1	1	0	0	0	0	1
409	2015-09-10	18	1	4	1	1	0	0	1	1	0	0	0	0	1
410	2015-09-10	19	1	4	1	1	0	0	1	1	0	0	0	0	1
411	2015-09-10	20	1	4	1	1	0	0	1	1	0	0	0	0	1
412	2015-09-10	21	1	4	1	1	0	0	1	1	0	0	0	0	1
413	2015-09-10	22	1	4	1	1	0	0	1	1	0	0	1	1	1
414	2015-09-10	23	1	4	1	1	0	0	1	1	0	0	0	0	1
415	2015-09-10	24	1	4	1	1	0	0	1	1	0	0	0	0	1
416	2015-09-10	25	1	4	1	1	0	0	1	1	0	0	1	1	1
417	2015-09-10	26	1	4	1	1	0	0	1	1	0	0	0	0	1
418	2015-09-10	27	1	4	1	1	0	0	1	1	0	0	0	0	1
419	2015-09-10	28	1	4	1	1	0	0	1	1	0	0	0	0	1
420	2015-09-10	29	1	4	1	1	0	0	1	1	0	0	0	0	1
421	2015-09-10	30	1	4	1	1	0	0	1	1	0	0	1	1	1
422	2015-09-11	1	1	4	0	1	0	1	1	0	0	1	0	0	1
423	2015-09-11	2	1	4	0	1	0	1	1	0	0	1	0	0	1
424	2015-09-11	3	1	4	0	1	0	1	1	0	0	1	1	1	1
425	2015-09-11	4	1	4	0	1	0	1	1	0	0	1	0	0	1
426	2015-09-11	5	1	4	0	1	0	1	1	0	0	1	0	0	1
427	2015-09-11	6	1	4	0	1	0	1	1	0	0	1	1	1	1
428	2015-09-11	7	1	4	0	1	0	1	1	0	0	1	4	4	1
429	2015-09-11	8	1	4	0	1	0	1	1	0	0	1	1	1	1
430	2015-09-11	9	1	4	0	1	0	1	1	0	0	1	0	0	1
431	2015-09-11	10	1	4	0	1	0	1	1	0	0	1	0	0	1
432	2015-09-11	11	1	4	0	1	0	1	1	0	0	1	1	1	1
433	2015-09-11	12	1	4	0	1	0	1	1	0	0	1	1	1	1
434	2015-09-11	13	1	4	0	1	0	1	1	0	0	1	1	1	1
435	2015-09-11	14	1	4	0	1	0	1	1	0	0	1	0	0	1
436	2015-09-11	15	1	4	0	1	0	1	1	0	0	1	0	0	1
437	2015-09-11	16	1	4	0	1	0	1	1	0	0	1	0	0	1
438	2015-09-11	17	1	4	0	1	0	1	1	0	0	1	0	0	1
439	2015-09-14	1	1	4	0	1	1	1	0	1	0	0	0	0	1
440	2015-09-14	2	1	4	0	1	1	1	0	1	0	0	1	1	1
441	2015-09-14	3	1	4	0	1	1	1	0	1	0	0	0	0	1
442	2015-09-14	4	1	4	0	1	1	1	0	1	0	0	1	1	1
443	2015-09-14	5	1	4	0	1	1	1	0	1	0	0	0	0	1
444	2015-09-14	6	1	4	0	1	1	1	0	1	0	0	2	2	1
445	2015-09-14	7	1	4	0	1	1	1	0	1	0	0	0	0	1
446	2015-09-14	8	1	4	0	1	1	1	0	1	0	0	0	0	1
447	2015-09-14	9	1	4	0	1	1	1	0	1	0	0	0	0	1
448	2015-09-14	10	1	4	0	1	1	1	0	1	0	0	8	8	1
449	2015-09-14	11	1	4	0	1	1	1	0	1	0	0	0	0	1
450	2015-09-14	12	1	4	0	1	1	1	0	1	0	0	0	0	1
451	2015-09-14	13	1	4	0	1	1	1	0	1	0	0	1	1	1
452	2015-09-14	14	1	4	0	1	1	1	0	1	0	0	1	1	1
453	2015-09-14	15	1	4	0	1	1	1	0	1	0	0	0	0	1
454	2015-09-14	16	1	4	0	1	1	1	0	1	0	0	0	0	1
455	2015-09-14	17	1	4	0	1	1	1	0	1	0	0	0	0	1
456	2015-09-15	1	1	4	1	1	0	1	0	0	0	1	0	0	1
457	2015-09-15	2	1	4	1	1	0	1	0	0	0	1	0	0	1
458	2015-09-15	3	1	4	1	1	0	1	0	0	0	1	0	0	1
459	2015-09-15	4	1	4	1	1	0	1	0	0	0	1	1	1	1
460	2015-09-15	5	1	4	1	1	0	1	0	0	0	1	0	0	1
461	2015-09-15	6	1	4	1	1	0	1	0	0	0	1	0	0	1
462	2015-09-15	7	1	4	1	1	0	1	0	0	0	1	1	1	1
463	2015-09-15	8	1	4	1	1	0	1	0	0	0	1	0	0	1
464	2015-09-15	9	1	4	1	1	0	1	0	0	0	1	0	0	1
465	2015-09-15	10	1	4	1	1	0	1	0	0	0	1	0	0	1
466	2015-09-15	11	1	4	1	1	0	1	0	0	0	1	0	0	1
467	2015-09-15	12	1	4	1	1	0	1	0	0	0	1	2	2	1
468	2015-09-15	13	1	4	1	1	0	1	0	0	0	1	0	0	1
469	2015-09-15	14	1	4	1	1	0	1	0	0	0	1	1	1	1
470	2015-09-15	15	1	4	1	1	0	1	0	0	0	1	1	1	1
471	2015-09-15	16	1	4	1	1	0	1	0	0	0	1	0	0	1
472	2015-09-15	17	1	4	1	1	0	1	0	0	0	1	0	0	1
473	2015-09-15	18	1	4	1	1	0	1	0	0	0	1	0	0	1
474	2015-09-15	19	1	4	1	1	0	1	0	0	0	1	1	1	1
475	2015-09-15	20	1	4	1	1	0	1	0	0	0	1	0	0	1
476	2015-09-15	21	1	4	1	1	0	1	0	0	0	1	0	0	1
477	2015-09-15	22	1	4	1	1	0	1	0	0	0	1	0	0	1
478	2015-09-15	23	1	4	1	1	0	1	0	0	0	1	0	0	1
479	2015-09-15	24	1	4	1	1	0	1	0	0	0	1	0	0	1
480	2015-09-15	25	1	4	1	1	0	1	0	0	0	1	0	0	1
481	2015-09-15	26	1	4	1	1	0	1	0	0	0	1	0	0	1
482	2015-09-15	27	1	4	1	1	0	1	0	0	0	1	0	0	1
483	2015-09-15	28	1	4	1	1	0	1	0	0	0	1	0	0	1
484	2015-09-15	29	1	4	1	1	0	1	0	0	0	1	1	1	1
485	2015-09-15	30	1	4	1	1	0	1	0	0	0	1	0	0	1
486	2015-09-15	31	1	4	1	1	0	1	0	0	0	1	0	0	1
487	2015-09-15	32	1	4	1	1	0	1	0	0	0	1	0	0	1
488	2015-09-15	33	1	4	1	1	0	1	0	0	0	1	0	0	1
489	2015-09-15	34	1	4	1	1	0	1	0	0	0	1	0	0	1
490	2015-09-15	35	1	4	1	1	0	1	0	0	0	1	0	0	1
491	2015-09-15	1	1	4	0	0	1	0	1	1	1	0	0	0	1
492	2015-09-15	2	1	4	0	0	1	0	1	1	1	0	0	0	1
493	2015-09-15	3	1	4	0	0	1	0	1	1	1	0	0	0	1
494	2015-09-15	4	1	4	0	0	1	0	1	1	1	0	0	0	1
495	2015-09-15	5	1	4	0	0	1	0	1	1	1	0	2	2	1
496	2015-09-15	6	1	4	0	0	1	0	1	1	1	0	1	1	1
497	2015-09-15	7	1	4	0	0	1	0	1	1	1	0	1	1	1
498	2015-09-15	8	1	4	0	0	1	0	1	1	1	0	0	0	1
499	2015-09-15	9	1	4	0	0	1	0	1	1	1	0	0	0	1
500	2015-09-15	10	1	4	0	0	1	0	1	1	1	0	1	1	1
501	2015-09-15	11	1	4	0	0	1	0	1	1	1	0	0	0	1
502	2015-09-15	12	1	4	0	0	1	0	1	1	1	0	0	0	1
503	2015-09-16	1	1	4	1	0	1	1	0	0	1	0	0	0	1
504	2015-09-16	2	1	4	1	0	1	1	0	0	1	0	0	0	1
505	2015-09-16	3	1	4	1	0	1	1	0	0	1	0	3	3	1
506	2015-09-16	4	1	4	1	0	1	1	0	0	1	0	1	1	1
507	2015-09-16	5	1	4	1	0	1	1	0	0	1	0	1	1	1
508	2015-09-16	6	1	4	1	0	1	1	0	0	1	0	0	0	1
509	2015-09-16	7	1	4	1	0	1	1	0	0	1	0	0	0	1
510	2015-09-16	8	1	4	1	0	1	1	0	0	1	0	0	0	1
511	2015-09-16	9	1	4	1	0	1	1	0	0	1	0	0	0	1
512	2015-09-16	10	1	4	1	0	1	1	0	0	1	0	0	0	1
513	2015-09-16	11	1	4	1	0	1	1	0	0	1	0	0	0	1
514	2015-09-16	12	1	4	1	0	1	1	0	0	1	0	0	0	1
515	2015-09-16	13	1	4	1	0	1	1	0	0	1	0	0	0	1
516	2015-09-16	14	1	4	1	0	1	1	0	0	1	0	0	0	1
517	2015-09-16	15	1	4	1	0	1	1	0	0	1	0	0	0	1
518	2015-09-16	16	1	4	1	0	1	1	0	0	1	0	1	1	1
519	2015-09-16	17	1	4	1	0	1	1	0	0	1	0	1	1	1
520	2015-09-16	18	1	4	1	0	1	1	0	0	1	0	0	0	1
521	2015-09-16	19	1	4	1	0	1	1	0	0	1	0	0	0	1
522	2015-09-16	20	1	4	1	0	1	1	0	0	1	0	0	0	1
523	2015-09-16	21	1	4	1	0	1	1	0	0	1	0	0	0	1
524	2015-09-16	22	1	4	1	0	1	1	0	0	1	0	1	1	1
525	2015-09-16	23	1	4	1	0	1	1	0	0	1	0	1	1	1
526	2015-09-16	24	1	4	1	0	1	1	0	0	1	0	0	0	1
527	2015-09-16	25	1	4	1	0	1	1	0	0	1	0	0	0	1
528	2015-09-16	26	1	4	1	0	1	1	0	0	1	0	1	1	1
529	2015-09-16	27	1	4	1	0	1	1	0	0	1	0	0	0	1
530	2015-09-16	28	1	4	1	0	1	1	0	0	1	0	0	0	1
531	2015-09-16	29	1	4	1	0	1	1	0	0	1	0	2	2	1
532	2015-09-16	30	1	4	1	0	1	1	0	0	1	0	0	0	1
533	2015-09-16	31	1	4	1	0	1	1	0	0	1	0	0	0	1
534	2015-09-16	32	1	4	1	0	1	1	0	0	1	0	0	0	1
535	2015-09-16	33	1	4	1	0	1	1	0	0	1	0	0	0	1
536	2015-09-16	34	1	4	1	0	1	1	0	0	1	0	2	2	1
537	2015-09-16	1	1	4	0	1	1	0	1	0	0	1	0	0	1
538	2015-09-16	2	1	4	0	1	1	0	1	0	0	1	1	1	1
539	2015-09-16	3	1	4	0	1	1	0	1	0	0	1	0	0	1
540	2015-09-16	4	1	4	0	1	1	0	1	0	0	1	3	0	0
541	2015-09-16	5	1	4	0	1	1	0	1	0	0	1	0	0	1
542	2015-09-16	6	1	4	0	1	1	0	1	0	0	1	0	0	1
543	2015-09-16	7	1	4	0	1	1	0	1	0	0	1	0	0	1
544	2015-09-16	8	1	4	0	1	1	0	1	0	0	1	2	2	1
545	2015-09-16	9	1	4	0	1	1	0	1	0	0	1	0	0	1
546	2015-09-16	10	1	4	0	1	1	0	1	0	0	1	0	0	1
547	2015-09-16	11	1	4	0	1	1	0	1	0	0	1	0	0	1
548	2015-09-16	12	1	4	0	1	1	0	1	0	0	1	0	0	1
549	2015-09-16	13	1	4	0	1	1	0	1	0	0	1	0	0	1
550	2015-09-16	14	1	4	0	1	1	0	1	0	0	1	0	0	1
551	2015-09-16	15	1	4	0	1	1	0	1	0	0	1	0	0	1
552	2015-09-16	16	1	4	0	1	1	0	1	0	0	1	1	1	1
553	2015-09-16	17	1	4	0	1	1	0	1	0	0	1	0	0	1
554	2015-09-16	18	1	4	0	1	1	0	1	0	0	1	0	0	1
555	2015-09-16	19	1	4	0	1	1	0	1	0	0	1	2	2	1
556	2015-09-16	20	1	4	0	1	1	0	1	0	0	1	0	0	1
557	2015-09-17	1	1	4	0	0	1	0	1	0	1	1	0	0	1
558	2015-09-17	2	1	4	0	0	1	0	1	0	1	1	0	0	1
559	2015-09-17	3	1	4	0	0	1	0	1	0	1	1	1	1	1
560	2015-09-17	4	1	4	0	0	1	0	1	0	1	1	0	0	1
561	2015-09-17	5	1	4	0	0	1	0	1	0	1	1	3	3	1
562	2015-09-17	6	1	4	0	0	1	0	1	0	1	1	0	0	1
563	2015-09-17	7	1	4	0	0	1	0	1	0	1	1	0	0	1
564	2015-09-17	8	1	4	0	0	1	0	1	0	1	1	1	1	1
565	2015-09-17	9	1	4	0	0	1	0	1	0	1	1	1	1	1
566	2015-09-17	10	1	4	0	0	1	0	1	0	1	1	0	0	1
567	2015-09-17	11	1	4	0	0	1	0	1	0	1	1	1	1	1
568	2015-09-17	12	1	4	0	0	1	0	1	0	1	1	1	1	1
569	2015-09-17	1	1	4	0	1	1	0	0	1	0	1	1	1	1
570	2015-09-17	2	1	4	0	1	1	0	0	1	0	1	0	0	1
571	2015-09-17	3	1	4	0	1	1	0	0	1	0	1	0	0	1
572	2015-09-17	4	1	4	0	1	1	0	0	1	0	1	2	2	1
573	2015-09-17	5	1	4	0	1	1	0	0	1	0	1	2	2	1
574	2015-09-17	6	1	4	0	1	1	0	0	1	0	1	0	0	1
575	2015-09-17	7	1	4	0	1	1	0	0	1	0	1	0	0	1
576	2015-09-17	8	1	4	0	1	1	0	0	1	0	1	0	0	1
577	2015-09-17	9	1	4	0	1	1	0	0	1	0	1	0	0	1
578	2015-09-17	10	1	4	0	1	1	0	0	1	0	1	0	0	1
579	2015-09-17	11	1	4	0	1	1	0	0	1	0	1	0	0	1
580	2015-09-17	12	1	4	0	1	1	0	0	1	0	1	0	0	1
581	2015-09-17	13	1	4	0	1	1	0	0	1	0	1	0	0	1
582	2015-09-17	14	1	4	0	1	1	0	0	1	0	1	0	0	1
583	2015-09-17	15	1	4	0	1	1	0	0	1	0	1	0	0	1
584	2015-09-17	16	1	4	0	1	1	0	0	1	0	1	1	1	1
585	2015-09-17	17	1	4	0	1	1	0	0	1	0	1	0	0	1
586	2015-09-17	18	1	4	0	1	1	0	0	1	0	1	0	0	1
587	2015-09-18	1	1	4	1	1	0	0	1	1	0	0	0	0	1
588	2015-09-18	2	1	4	1	1	0	0	1	1	0	0	0	0	1
589	2015-09-18	3	1	4	1	1	0	0	1	1	0	0	0	0	1
590	2015-09-18	4	1	4	1	1	0	0	1	1	0	0	0	0	1
591	2015-09-18	5	1	4	1	1	0	0	1	1	0	0	2	2	1
592	2015-09-18	6	1	4	1	1	0	0	1	1	0	0	0	0	1
593	2015-09-18	7	1	4	1	1	0	0	1	1	0	0	0	0	1
594	2015-09-18	8	1	4	1	1	0	0	1	1	0	0	0	0	1
595	2015-09-18	9	1	4	1	1	0	0	1	1	0	0	0	0	1
596	2015-09-18	10	1	4	1	1	0	0	1	1	0	0	0	0	1
597	2015-09-18	11	1	4	1	1	0	0	1	1	0	0	0	0	1
598	2015-09-18	12	1	4	1	1	0	0	1	1	0	0	0	0	1
599	2015-09-18	13	1	4	1	1	0	0	1	1	0	0	1	1	1
600	2015-09-18	14	1	4	1	1	0	0	1	1	0	0	0	0	1
601	2015-09-18	15	1	4	1	1	0	0	1	1	0	0	0	0	1
602	2015-09-18	16	1	4	1	1	0	0	1	1	0	0	0	0	1
603	2015-09-18	17	1	4	1	1	0	0	1	1	0	0	0	0	1
604	2015-09-18	18	1	4	1	1	0	0	1	1	0	0	0	0	1
605	2015-09-18	1	1	4	0	0	0	1	0	1	1	1	0	0	1
606	2015-09-18	2	1	4	0	0	0	1	0	1	1	1	1	1	1
607	2015-09-18	3	1	4	0	0	0	1	0	1	1	1	0	0	1
608	2015-09-18	4	1	4	0	0	0	1	0	1	1	1	0	0	1
609	2015-09-18	5	1	4	0	0	0	1	0	1	1	1	0	0	1
610	2015-09-18	6	1	4	0	0	0	1	0	1	1	1	0	0	1
611	2015-09-18	7	1	4	0	0	0	1	0	1	1	1	0	0	1
612	2015-09-18	8	1	4	0	0	0	1	0	1	1	1	0	0	1
613	2015-09-18	9	1	4	0	0	0	1	0	1	1	1	0	0	1
614	2015-09-18	10	1	4	0	0	0	1	0	1	1	1	0	0	1
615	2015-09-18	11	1	4	0	0	0	1	0	1	1	1	0	0	1
616	2015-09-18	12	1	4	0	0	0	1	0	1	1	1	0	0	1
617	2015-09-18	13	1	4	0	0	0	1	0	1	1	1	0	0	1
618	2015-09-18	14	1	4	0	0	0	1	0	1	1	1	0	0	1
619	2015-09-18	15	1	4	0	0	0	1	0	1	1	1	0	0	1
620	2015-09-18	16	1	4	0	0	0	1	0	1	1	1	0	0	1
621	2015-09-18	17	1	4	0	0	0	1	0	1	1	1	0	0	1
622	2015-09-18	1	1	4	0	1	0	0	1	1	0	1	2	2	1
623	2015-09-18	2	1	4	0	1	0	0	1	1	0	1	1	1	1
624	2015-09-18	3	1	4	0	1	0	0	1	1	0	1	0	0	1
625	2015-09-18	4	1	4	0	1	0	0	1	1	0	1	0	0	1
626	2015-09-18	5	1	4	0	1	0	0	1	1	0	1	0	0	1
627	2015-09-18	6	1	4	0	1	0	0	1	1	0	1	2	2	1
628	2015-09-18	7	1	4	0	1	0	0	1	1	0	1	0	0	1
629	2015-09-18	8	1	4	0	1	0	0	1	1	0	1	0	0	1
630	2015-09-18	9	1	4	0	1	0	0	1	1	0	1	0	0	1
631	2015-09-18	10	1	4	0	1	0	0	1	1	0	1	0	0	1
632	2015-09-18	11	1	4	0	1	0	0	1	1	0	1	0	0	1
633	2015-09-18	12	1	4	0	1	0	0	1	1	0	1	1	1	1
634	2015-09-18	13	1	4	0	1	0	0	1	1	0	1	0	0	1
635	2015-09-18	14	1	4	0	1	0	0	1	1	0	1	0	0	1
636	2015-09-18	15	1	4	0	1	0	0	1	1	0	1	0	0	1
637	2015-09-18	16	1	4	0	1	0	0	1	1	0	1	0	0	1
638	2015-09-18	17	1	4	0	1	0	0	1	1	0	1	0	0	1
639	2015-09-18	18	1	4	0	1	0	0	1	1	0	1	0	0	1
640	2015-09-18	19	1	4	0	1	0	0	1	1	0	1	1	1	1
641	2015-09-18	20	1	4	0	1	0	0	1	1	0	1	1	1	1
642	2015-09-18	21	1	4	0	1	0	0	1	1	0	1	0	0	1
643	2015-09-18	22	1	4	0	1	0	0	1	1	0	1	0	0	1
644	2015-09-18	23	1	4	0	1	0	0	1	1	0	1	0	0	1
645	2015-09-21	1	1	4	1	0	1	0	1	1	0	0	0	0	1
646	2015-09-21	2	1	4	1	0	1	0	1	1	0	0	1	1	1
647	2015-09-21	3	1	4	1	0	1	0	1	1	0	0	0	0	1
648	2015-09-21	4	1	4	1	0	1	0	1	1	0	0	0	0	1
649	2015-09-21	5	1	4	1	0	1	0	1	1	0	0	3	3	1
650	2015-09-21	6	1	4	1	0	1	0	1	1	0	0	0	0	1
651	2015-09-21	7	1	4	1	0	1	0	1	1	0	0	0	0	1
652	2015-09-21	1	1	4	0	0	1	1	0	1	1	0	1	1	1
653	2015-09-21	2	1	4	0	0	1	1	0	1	1	0	0	0	1
654	2015-09-21	3	1	4	0	0	1	1	0	1	1	0	1	1	1
655	2015-09-21	4	1	4	0	0	1	1	0	1	1	0	3	3	1
656	2015-09-21	5	1	4	0	0	1	1	0	1	1	0	5	5	1
657	2015-09-21	6	1	4	0	0	1	1	0	1	1	0	0	0	1
658	2015-09-21	7	1	4	0	0	1	1	0	1	1	0	0	0	1
659	2015-09-21	8	1	4	0	0	1	1	0	1	1	0	0	0	1
660	2015-09-21	9	1	4	0	0	1	1	0	1	1	0	4	4	1
661	2015-09-21	10	1	4	0	0	1	1	0	1	1	0	1	1	1
662	2015-09-21	11	1	4	0	0	1	1	0	1	1	0	0	0	1
663	2015-09-21	12	1	4	0	0	1	1	0	1	1	0	1	1	1
664	2015-09-21	13	1	4	0	0	1	1	0	1	1	0	0	0	1
665	2015-09-21	14	1	4	0	0	1	1	0	1	1	0	0	0	1
666	2015-09-21	15	1	4	0	0	1	1	0	1	1	0	0	0	1
667	2015-09-21	16	1	4	0	0	1	1	0	1	1	0	0	0	1
668	2015-09-21	17	1	4	0	0	1	1	0	1	1	0	1	1	1
669	2015-09-21	18	1	4	0	0	1	1	0	1	1	0	0	0	1
670	2015-09-21	19	1	4	0	0	1	1	0	1	1	0	0	0	1
671	2015-09-21	20	1	4	0	0	1	1	0	1	1	0	0	0	1
672	2015-09-21	21	1	4	0	0	1	1	0	1	1	0	2	2	1
673	2015-09-21	22	1	4	0	0	1	1	0	1	1	0	0	0	1
674	2015-09-21	23	1	4	0	0	1	1	0	1	1	0	0	0	1
675	2015-09-21	24	1	4	0	0	1	1	0	1	1	0	1	1	1
676	2015-09-21	25	1	4	0	0	1	1	0	1	1	0	0	0	1
677	2015-09-21	26	1	4	0	0	1	1	0	1	1	0	1	1	1
678	2015-09-21	27	1	4	0	0	1	1	0	1	1	0	0	0	1
679	2015-09-21	28	1	4	0	0	1	1	0	1	1	0	0	0	1
680	2015-09-21	29	1	4	0	0	1	1	0	1	1	0	0	0	1
681	2015-09-21	30	1	4	0	0	1	1	0	1	1	0	1	1	1
682	2015-09-21	1	1	4	1	1	0	0	0	0	1	1	0	0	1
683	2015-09-21	2	1	4	1	1	0	0	0	0	1	1	0	0	1
684	2015-09-21	3	1	4	1	1	0	0	0	0	1	1	1	1	1
685	2015-09-21	4	1	4	1	1	0	0	0	0	1	1	0	0	1
686	2015-09-21	1	1	4	0	1	0	0	0	1	1	1	2	2	1
687	2015-09-21	2	1	4	0	1	0	0	0	1	1	1	1	1	1
688	2015-09-21	3	1	4	0	1	0	0	0	1	1	1	0	0	1
689	2015-09-21	4	1	4	0	1	0	0	0	1	1	1	0	0	1
690	2015-09-21	5	1	4	0	1	0	0	0	1	1	1	3	3	1
691	2015-09-21	6	1	4	0	1	0	0	0	1	1	1	0	0	1
692	2015-09-21	7	1	4	0	1	0	0	0	1	1	1	0	0	1
693	2015-09-21	8	1	4	0	1	0	0	0	1	1	1	0	0	1
694	2015-09-21	9	1	4	0	1	0	0	0	1	1	1	0	0	1
695	2015-09-21	10	1	4	0	1	0	0	0	1	1	1	0	0	1
696	2015-09-21	11	1	4	0	1	0	0	0	1	1	1	0	0	1
697	2015-09-21	12	1	4	0	1	0	0	0	1	1	1	0	0	1
698	2015-09-21	13	1	4	0	1	0	0	0	1	1	1	0	0	1
699	2015-09-21	14	1	4	0	1	0	0	0	1	1	1	0	0	1
700	2015-09-21	15	1	4	0	1	0	0	0	1	1	1	0	0	1
701	2015-09-22	1	1	4	0	1	1	0	0	0	1	1	0	0	1
702	2015-09-22	2	1	4	0	1	1	0	0	0	1	1	0	0	1
703	2015-09-22	3	1	4	0	1	1	0	0	0	1	1	0	0	1
704	2015-09-22	4	1	4	0	1	1	0	0	0	1	1	0	0	1
705	2015-09-22	5	1	4	0	1	1	0	0	0	1	1	1	1	1
706	2015-09-22	6	1	4	0	1	1	0	0	0	1	1	0	0	1
707	2015-09-22	7	1	4	0	1	1	0	0	0	1	1	0	0	1
708	2015-09-22	8	1	4	0	1	1	0	0	0	1	1	1	1	1
709	2015-09-22	9	1	4	0	1	1	0	0	0	1	1	0	0	1
710	2015-09-22	10	1	4	0	1	1	0	0	0	1	1	0	0	1
711	2015-09-22	11	1	4	0	1	1	0	0	0	1	1	0	0	1
712	2015-09-22	12	1	4	0	1	1	0	0	0	1	1	0	0	1
713	2015-09-22	13	1	4	0	1	1	0	0	0	1	1	1	1	1
714	2015-09-22	14	1	4	0	1	1	0	0	0	1	1	0	0	1
715	2015-09-22	15	1	4	0	1	1	0	0	0	1	1	0	0	1
716	2015-09-22	16	1	4	0	1	1	0	0	0	1	1	0	0	1
717	2015-09-22	17	1	4	0	1	1	0	0	0	1	1	0	0	1
718	2015-09-22	18	1	4	0	1	1	0	0	0	1	1	0	0	1
719	2015-09-22	19	1	4	0	1	1	0	0	0	1	1	0	0	1
720	2015-09-22	20	1	4	0	1	1	0	0	0	1	1	0	0	1
721	2015-09-22	1	1	4	1	0	0	1	1	0	1	0	1	1	1
722	2015-09-22	2	1	4	1	0	0	1	1	0	1	0	1	1	1
723	2015-09-22	3	1	4	1	0	0	1	1	0	1	0	0	0	1
724	2015-09-22	4	1	4	1	0	0	1	1	0	1	0	1	1	1
725	2015-09-22	5	1	4	1	0	0	1	1	0	1	0	0	0	1
726	2015-09-22	6	1	4	1	0	0	1	1	0	1	0	0	0	1
727	2015-09-22	7	1	4	1	0	0	1	1	0	1	0	0	0	1
728	2015-09-22	8	1	4	1	0	0	1	1	0	1	0	0	0	1
729	2015-09-22	9	1	4	1	0	0	1	1	0	1	0	2	2	1
730	2015-09-22	10	1	4	1	0	0	1	1	0	1	0	0	0	1
731	2015-09-22	11	1	4	1	0	0	1	1	0	1	0	2	2	1
732	2015-09-22	12	1	4	1	0	0	1	1	0	1	0	0	0	1
733	2015-09-22	13	1	4	1	0	0	1	1	0	1	0	0	0	1
734	2015-09-22	14	1	4	1	0	0	1	1	0	1	0	1	1	1
735	2015-09-22	15	1	4	1	0	0	1	1	0	1	0	0	0	1
736	2015-09-22	16	1	4	1	0	0	1	1	0	1	0	0	0	1
737	2015-09-22	1	1	4	1	0	0	1	1	0	1	0	0	0	1
738	2015-09-22	2	1	4	1	0	0	1	1	0	1	0	0	0	1
739	2015-09-22	3	1	4	1	0	0	1	1	0	1	0	0	0	1
740	2015-09-22	4	1	4	1	0	0	1	1	0	1	0	0	0	1
741	2015-09-22	5	1	4	1	0	0	1	1	0	1	0	1	1	1
742	2015-09-22	6	1	4	1	0	0	1	1	0	1	0	0	0	1
743	2015-09-22	7	1	4	1	0	0	1	1	0	1	0	0	0	1
744	2015-09-22	8	1	4	1	0	0	1	1	0	1	0	0	0	1
745	2015-09-22	9	1	4	1	0	0	1	1	0	1	0	1	1	1
746	2015-09-22	10	1	4	1	0	0	1	1	0	1	0	0	0	1
747	2015-09-22	11	1	4	1	0	0	1	1	0	1	0	0	0	1
748	2015-09-22	12	1	4	1	0	0	1	1	0	1	0	0	0	1
749	2015-09-22	13	1	4	1	0	0	1	1	0	1	0	0	0	1
750	2015-09-22	14	1	4	1	0	0	1	1	0	1	0	0	0	1
751	2015-09-22	15	1	4	1	0	0	1	1	0	1	0	0	0	1
752	2015-09-28	1	1	4	1	0	1	1	1	0	0	0	1	1	1
753	2015-09-28	2	1	4	1	0	1	1	1	0	0	0	1	1	1
754	2015-09-28	3	1	4	1	0	1	1	1	0	0	0	0	0	1
755	2015-09-28	4	1	4	1	0	1	1	1	0	0	0	3	3	1
756	2015-09-28	5	1	4	1	0	1	1	1	0	0	0	1	1	1
757	2015-09-28	6	1	4	1	0	1	1	1	0	0	0	0	0	1
758	2015-09-28	1	1	4	1	0	0	0	1	0	1	1	0	0	1
759	2015-09-28	2	1	4	1	0	0	0	1	0	1	1	0	0	1
760	2015-09-28	3	1	4	1	0	0	0	1	0	1	1	0	0	1
761	2015-09-28	4	1	4	1	0	0	0	1	0	1	1	0	0	1
762	2015-09-28	5	1	4	1	0	0	0	1	0	1	1	6	6	1
763	2015-09-28	6	1	4	1	0	0	0	1	0	1	1	0	0	1
764	2015-09-30	1	1	4	1	0	1	0	0	1	0	1	0	0	1
765	2015-09-30	2	1	4	1	0	1	0	0	1	0	1	0	0	1
766	2015-09-30	3	1	4	1	0	1	0	0	1	0	1	1	1	1
767	2015-09-30	4	1	4	1	0	1	0	0	1	0	1	0	0	1
768	2015-09-30	5	1	4	1	0	1	0	0	1	0	1	1	1	1
769	2015-09-30	6	1	4	1	0	1	0	0	1	0	1	0	0	1
770	2015-09-30	7	1	4	1	0	1	0	0	1	0	1	0	0	1
771	2015-09-30	8	1	4	1	0	1	0	0	1	0	1	0	0	1
772	2015-09-30	9	1	4	1	0	1	0	0	1	0	1	0	0	1
773	2015-09-30	10	1	4	1	0	1	0	0	1	0	1	1	1	1
774	2015-09-30	11	1	4	1	0	1	0	0	1	0	1	0	0	1
775	2015-09-30	12	1	4	1	0	1	0	0	1	0	1	1	1	1
776	2015-09-30	13	1	4	1	0	1	0	0	1	0	1	1	1	1
777	2015-09-30	14	1	4	1	0	1	0	0	1	0	1	1	1	1
778	2015-09-30	15	1	4	1	0	1	0	0	1	0	1	0	0	1
779	2015-09-30	1	1	4	1	0	1	0	0	0	1	1	0	0	1
780	2015-09-30	2	1	4	1	0	1	0	0	0	1	1	1	1	1
781	2015-09-30	3	1	4	1	0	1	0	0	0	1	1	0	0	1
782	2015-09-30	4	1	4	1	0	1	0	0	0	1	1	0	0	1
783	2015-09-30	5	1	4	1	0	1	0	0	0	1	1	1	1	1
784	2015-09-30	6	1	4	1	0	1	0	0	0	1	1	0	0	1
785	2015-09-30	7	1	4	1	0	1	0	0	0	1	1	0	0	1
786	2015-09-30	8	1	4	1	0	1	0	0	0	1	1	1	1	1
787	2015-09-30	9	1	4	1	0	1	0	0	0	1	1	0	0	1
788	2015-09-30	10	1	4	1	0	1	0	0	0	1	1	1	1	1
789	2015-09-30	11	1	4	1	0	1	0	0	0	1	1	0	0	1
790	2015-09-30	12	1	4	1	0	1	0	0	0	1	1	0	0	1
791	2015-09-30	13	1	4	1	0	1	0	0	0	1	1	0	0	1
792	2015-09-30	14	1	4	1	0	1	0	0	0	1	1	0	0	1
793	2015-09-30	15	1	4	1	0	1	0	0	0	1	1	0	0	1
794	2015-09-30	1	1	4	1	1	1	0	0	0	0	1	0	0	1
795	2015-09-30	2	1	4	1	1	1	0	0	0	0	1	0	0	1
796	2015-09-30	3	1	4	1	1	1	0	0	0	0	1	0	0	1
797	2015-09-30	4	1	4	1	1	1	0	0	0	0	1	0	0	1
798	2015-09-30	5	1	4	1	1	1	0	0	0	0	1	1	1	1
799	2015-09-30	6	1	4	1	1	1	0	0	0	0	1	0	0	1
800	2015-09-30	7	1	4	1	1	1	0	0	0	0	1	2	2	1
801	2015-09-30	8	1	4	1	1	1	0	0	0	0	1	0	0	1
802	2015-09-30	9	1	4	1	1	1	0	0	0	0	1	1	1	1
803	2015-09-30	10	1	4	1	1	1	0	0	0	0	1	0	0	1
804	2015-09-30	11	1	4	1	1	1	0	0	0	0	1	0	0	1
805	2015-09-30	12	1	4	1	1	1	0	0	0	0	1	0	0	1
806	2015-09-30	13	1	4	1	1	1	0	0	0	0	1	0	0	1
807	2015-09-30	14	1	4	1	1	1	0	0	0	0	1	1	1	1
808	2015-09-30	15	1	4	1	1	1	0	0	0	0	1	0	0	1
809	2015-09-30	16	1	4	1	1	1	0	0	0	0	1	1	1	1
															0.899876
